# Supplementary material for: catena-Poly[bis­(μ3-2-methyl-3,5-dinitro­benzoato)disilver(I)]
Source: Acta Crystallogr Sect E Struct Rep Online. 2011 Jun 18;67(Pt 7):m938–9. doi: 10.1107/S1600536811022483 (PMC3151878; doi:10.1107/S1600536811022483)
Supplement: Supplementary file 2 [file e-67-0m938-Isup2.hkl]

#
# h,k,l, Fc-squared, Fo-squared, sigma(Fo-squared) and status flag
#
data_I
_shelx_title ' DANISHAG3N_0m in P2(1)/n collected on'
_shelx_refln_list_code          4
_shelx_F_calc_maximum      200.96
_exptl_crystal_F_000       648.00
_reflns_d_resolution_high  0.7492
 
loop_
 _symmetry_equiv_pos_as_xyz
 'x, y, z'
 '-x+1/2, y+1/2, -z+1/2'
 '-x, -y, -z'
 'x-1/2, -y-1/2, z-1/2'
 
_cell_length_a     5.7073
_cell_length_b    11.9204
_cell_length_c    14.5117
_cell_angle_alpha  90.000
_cell_angle_beta   90.493
_cell_angle_gamma  90.000
 
_shelx_F_squared_multiplier     1.000
 
loop_
 _refln_index_h
 _refln_index_k
 _refln_index_l
 _refln_F_squared_calc
 _refln_F_squared_meas
 _refln_F_squared_sigma
 _refln_observed_status
   2   0   0    13460.60    12818.76    253.41 o
   4   0   0      699.23      710.10     22.87 o
   6   0   0       76.57       81.07     14.87 o
   1   1   0      519.93      546.89      9.53 o
   2   1   0      124.28      122.83      6.68 o
   3   1   0     2700.83     2455.10     35.64 o
   4   1   0       73.05       81.52      7.95 o
   5   1   0     4314.53     4378.04     67.20 o
   6   1   0       24.89       18.66      8.60 o
   7   1   0     1213.74     1279.67     86.98 o
   0   2   0    35165.92    34792.35    551.05 o
   1   2   0        2.12       -2.13      2.13 o
   2   2   0     9966.80    10080.12    117.88 o
   3   2   0     1811.27     1998.06     34.37 o
   4   2   0     1602.49     1616.75     35.58 o
   5   2   0      171.09      157.57     19.77 o
   6   2   0      174.26      167.12     17.00 o
   7   2   0      129.26      124.63     24.77 o
   1   3   0        5.09        2.77      2.62 o
   2   3   0     5093.22     5679.23     70.17 o
   3   3   0      354.14      281.11     13.03 o
   4   3   0     1425.76     1373.57     33.36 o
   5   3   0     3610.58     3686.38     87.51 o
   6   3   0      455.38      497.07     50.13 o
   7   3   0      443.76      467.98     45.07 o
   0   4   0    33310.35    33589.28    474.07 o
   1   4   0    11432.20    11648.60    122.03 o
   2   4   0    10776.32    11324.73    166.07 o
   3   4   0     2414.61     2488.97     40.21 o
   4   4   0      791.67      740.55     29.21 o
   5   4   0       32.15       15.61     14.56 o
   6   4   0        3.36       -0.62     14.90 o
   7   4   0      102.65      101.94     52.75 o
   1   5   0       84.12      109.08      9.78 o
   2   5   0     2232.28     2294.18     33.45 o
   3   5   0     1802.61     1847.86     35.21 o
   4   5   0     1239.86     1185.78     26.49 o
   5   5   0     1412.32     1486.76     64.15 o
   6   5   0      792.32      788.12     56.23 o
   7   5   0      136.69      150.97     43.49 o
   0   6   0      896.86      996.29     39.88 o
   1   6   0     1343.60     1292.59     33.40 o
   2   6   0      950.46      898.37     23.43 o
   3   6   0     2626.31     2581.84     53.96 o
   4   6   0       88.68      115.72     13.93 o
   5   6   0       20.20       62.71     25.37 o
   6   6   0        1.02       37.27     50.13 o
   7   6   0       26.30       26.85     24.27 o
   1   7   0       26.73       31.58     10.18 o
   2   7   0      898.60      948.11     59.06 o
   3   7   0       45.60       60.10     14.05 o
   4   7   0     1335.04     1298.75    161.47 o
   5   7   0      115.34      125.20     26.90 o
   6   7   0      817.84      832.12     63.45 o
   0   8   0      722.27      728.15     40.44 o
   1   8   0     3800.58     3771.39    147.21 o
   2   8   0       20.93       18.75      9.62 o
   3   8   0     1634.33     1639.61     87.88 o
   4   8   0       18.87        3.78     15.82 o
   5   8   0       89.92       73.31     28.59 o
   6   8   0        7.99       -9.25     20.64 o
   1   9   0        0.17       -7.68      7.68 o
   2   9   0     1027.76     1069.37     56.31 o
   3   9   0       75.94       65.21     55.57 o
   4   9   0     1042.83     1039.21    107.51 o
   5   9   0        5.29       31.62     22.59 o
   6   9   0      313.25      364.72    102.08 o
   0  10   0       35.30       53.90     16.97 o
   1  10   0       35.81       43.62     11.26 o
   2  10   0      136.94      139.43     19.36 o
   3  10   0      441.78      419.89     45.33 o
   4  10   0       91.19       60.16     23.96 o
   5  10   0       15.30       26.64     23.17 o
   1  11   0       65.05       57.52     12.09 o
   2  11   0       59.58       66.57     27.03 o
   3  11   0      134.81      154.25     31.59 o
   4  11   0      260.84      279.77     84.36 o
   5  11   0       40.00       82.20     29.99 o
   0  12   0     1795.25     1886.83     81.07 o
   1  12   0      162.61      202.88     43.18 o
   2  12   0       68.85       40.20     18.62 o
   3  12   0       54.22       52.00     26.04 o
   4  12   0       16.32       29.58     24.27 o
   1  13   0        0.02       10.87     12.25 o
   2  13   0      146.60      100.31     27.89 o
   3  13   0        7.89      -12.40     19.07 o
   4  13   0       78.97       71.75     30.84 o
   0  14   0      107.84      134.71     31.35 o
   1  14   0       16.60       10.30     22.25 o
   2  14   0       49.58       29.44     23.91 o
   3  14   0       17.98       37.48     26.50 o
   1  15   0        0.04       -2.62     18.79 o
   2  15   0        9.16       22.60     22.14 o
  -5   0   1     6169.63     6055.76    134.87 o
  -3   0   1     1561.47     1509.88     46.91 o
  -1   0   1      810.68      846.05     20.94 o
   1   0   1    12254.84    12259.52    151.22 o
   3   0   1    11361.15    11500.97    166.64 o
   5   0   1     8114.96     7965.15    146.60 o
  -7   1   1       48.13       53.15     30.20 o
  -6   1   1       58.81       47.91      9.17 o
  -5   1   1       42.63       32.88      6.97 o
  -4   1   1     4207.85     4262.04     81.19 o
  -3   1   1      139.75      162.28      8.90 o
  -2   1   1    21242.26    21385.14    292.55 o
  -1   1   1       93.47       72.20      3.88 o
   0   1   1    17419.09    16469.68    613.72 o
   1   1   1     6314.01     6591.34     62.31 o
   2   1   1     8234.48     8158.07     89.28 o
   3   1   1      126.87      132.25      9.63 o
   4   1   1        2.57        0.48      4.25 o
   5   1   1      356.74      404.98     16.59 o
   6   1   1        6.84       20.75      8.34 o
   7   1   1        8.46       32.62     29.80 o
  -7   2   1     1727.97     1672.50     70.74 o
  -6   2   1      585.93      607.89     48.34 o
  -5   2   1     3315.38     3348.11     89.49 o
  -4   2   1      188.71      195.96     12.37 o
  -3   2   1       54.07       45.34      5.76 o
  -2   2   1        0.25       -2.07      3.67 o
  -1   2   1      973.26      978.81     15.25 o
   0   2   1      539.55      534.76      8.48 o
   1   2   1      907.84      952.86     13.37 o
   2   2   1     1121.07     1085.23     19.44 o
   3   2   1    11848.70    12380.34    161.48 o
   4   2   1     1583.63     1640.57     37.38 o
   5   2   1     4116.84     4017.88     87.01 o
   6   2   1      100.07      117.13     15.78 o
   7   2   1      875.93     1008.87     58.34 o
  -7   3   1       22.02       29.04     21.95 o
  -6   3   1       55.69       61.78     18.08 o
  -5   3   1      268.38      307.02     38.39 o
  -4   3   1     2047.50     2167.48     42.24 o
  -3   3   1     2431.65     2344.64     41.70 o
  -2   3   1     3256.14     3196.36     46.97 o
  -1   3   1     2187.79     2116.16     27.17 o
   0   3   1    34882.78    36212.57    407.21 o
   1   3   1     2702.95     2693.71     35.12 o
   2   3   1     2601.48     2623.99     32.07 o
   3   3   1     1478.64     1571.16     41.09 o
   4   3   1        6.72        6.13      7.04 o
   5   3   1       97.41       75.19     15.54 o
   6   3   1      158.45      137.88     20.56 o
   7   3   1       67.90       86.35     25.91 o
  -7   4   1      836.24      903.58     88.99 o
  -6   4   1      639.29      613.69     46.24 o
  -5   4   1     2063.14     2007.14     54.35 o
  -4   4   1     2136.82     2145.74     68.35 o
  -3   4   1      490.74      473.85     13.97 o
  -2   4   1      142.56      139.89     13.42 o
  -1   4   1      843.72      816.85     15.71 o
   0   4   1     1469.19     1575.81     23.79 o
   1   4   1     4555.55     4491.47     52.12 o
   2   4   1     2873.46     2874.62     44.74 o
   3   4   1     3965.13     4083.31     61.32 o
   4   4   1     3347.26     3225.76     51.21 o
   5   4   1     1419.55     1438.06     60.76 o
   6   4   1      775.89      687.39     42.45 o
   7   4   1      592.46      597.55     76.10 o
  -7   5   1        5.11      -13.29     31.01 o
  -6   5   1       21.02       38.88     18.28 o
  -5   5   1      340.83      325.83     35.84 o
  -4   5   1      237.56      263.72     20.40 o
  -3   5   1     2492.56     2412.56     47.78 o
  -2   5   1     3811.72     3680.71     62.64 o
  -1   5   1     9604.23     9857.13    153.93 o
   0   5   1    10185.64    10247.72    160.98 o
   1   5   1     1806.83     1747.15     28.51 o
   2   5   1      792.84      742.64     13.92 o
   3   5   1     1231.51     1266.09     33.03 o
   4   5   1        3.01        8.47      6.85 o
   5   5   1       25.41       18.56     16.05 o
   6   5   1       13.75       27.80     22.35 o
   7   5   1      269.63      252.64     65.63 o
  -7   6   1      197.76      276.63     60.00 o
  -6   6   1      598.00      678.92     72.28 o
  -5   6   1      283.41      328.39     36.13 o
  -4   6   1      830.23      839.78     30.61 o
  -3   6   1        9.35        6.14      9.19 o
  -2   6   1      129.63      142.60      9.38 o
  -1   6   1        5.86        1.14      6.57 o
   0   6   1     1092.10      996.32     34.93 o
   1   6   1        1.17       -2.31      5.18 o
   2   6   1     1999.65     2119.13     35.43 o
   3   6   1      354.59      321.74     18.96 o
   4   6   1     3193.21     3154.19     64.89 o
   5   6   1      298.01      322.23     29.97 o
   6   6   1      881.47      889.25     63.35 o
   7   6   1       99.67      100.80     30.14 o
  -6   7   1        0.88       20.74     21.07 o
  -5   7   1      440.01      368.58     40.40 o
  -4   7   1       75.10       54.20     21.05 o
  -3   7   1     1839.17     1743.02     61.05 o
  -2   7   1      734.93      726.85     25.51 o
  -1   7   1     7137.72     6875.30    141.18 o
   0   7   1     1658.11     1618.69     39.77 o
   1   7   1      678.82      638.89     43.34 o
   2   7   1        8.09        8.89      6.47 o
   3   7   1      564.83      531.22     25.93 o
   4   7   1       25.91       16.00     16.63 o
   5   7   1        0.95       13.57     18.76 o
   6   7   1       13.19       21.00     21.55 o
  -6   8   1      319.22      380.82     51.34 o
  -5   8   1       18.34        4.53     19.36 o
  -4   8   1     1043.17      954.92     71.47 o
  -3   8   1       10.83      -10.42     10.42 o
  -2   8   1      418.93      384.95     25.03 o
  -1   8   1      153.61      129.86     14.63 o
   0   8   1     1166.08     1193.83     37.89 o
   1   8   1       89.44       97.74     15.40 o
   2   8   1     1720.91     1760.35     51.87 o
   3   8   1        4.84       -5.32      9.34 o
   4   8   1     1526.76     1633.40     74.45 o
   5   8   1       16.98       38.36     22.53 o
   6   8   1      659.95      658.44     59.51 o
  -6   9   1       27.33       87.01     29.18 o
  -5   9   1       80.97       76.97     25.50 o
  -4   9   1        5.54        8.24     18.06 o
  -3   9   1      587.09      550.49     49.14 o
  -2   9   1      694.18      697.25     34.95 o
  -1   9   1     2160.51     2201.51     52.61 o
   0   9   1       88.75      147.59     26.85 o
   1   9   1     1838.69     1828.48     49.63 o
   2   9   1        0.11        9.42     10.31 o
   3   9   1      321.34      236.82     33.83 o
   4   9   1       21.55      -16.82     23.76 o
   5   9   1       57.72       61.68     24.88 o
   6   9   1        5.75       -1.02     23.45 o
  -5  10   1       12.71      -13.32     21.10 o
  -4  10   1       92.24       98.22     26.36 o
  -3  10   1       16.99       15.52     18.12 o
  -2  10   1      101.69       76.80     20.15 o
  -1  10   1       16.44       11.71     12.21 o
   0  10   1      453.09      463.59     24.32 o
   1  10   1      491.62      515.37     29.74 o
   2  10   1      370.05      356.33     28.66 o
   3  10   1      229.25      172.37     31.22 o
   4  10   1      507.52      495.94     92.01 o
   5  10   1       51.08       39.54     29.39 o
  -5  11   1       81.92       72.77     30.03 o
  -4  11   1       38.16       83.83     28.47 o
  -3  11   1      250.73      277.99     39.13 o
  -2  11   1      140.54      123.56     19.63 o
  -1  11   1      197.93      209.32     19.48 o
   0  11   1       10.78       21.40     11.24 o
   1  11   1      717.89      702.19     34.28 o
   2  11   1       68.77       74.05     16.87 o
   3  11   1       55.64       38.00     21.96 o
   4  11   1        6.51       -1.21     26.37 o
   5  11   1      144.22      110.46     33.18 o
  -4  12   1      121.74      162.27     44.29 o
  -3  12   1       32.24       33.90     29.80 o
  -2  12   1        2.15        6.88     20.29 o
  -1  12   1        5.03       16.57      9.37 o
   0  12   1       91.97      109.95     14.96 o
   1  12   1      320.16      344.57     27.07 o
   2  12   1      162.98      155.41     25.07 o
   3  12   1       70.58       65.70     27.99 o
   4  12   1      119.30      158.41     49.93 o
  -4  13   1       21.10       52.39     28.24 o
  -3  13   1       47.77       52.56     26.82 o
  -2  13   1       61.06       44.77     19.89 o
  -1  13   1      153.64      170.76     19.46 o
   0  13   1       27.33       46.52     12.98 o
   1  13   1       26.01       50.49     14.24 o
   2  13   1       20.79       17.64     16.58 o
   3  13   1       19.22       -8.36     34.83 o
   4  13   1       20.06       42.75     28.87 o
  -3  14   1        7.43       20.27     20.75 o
  -2  14   1        0.08       -1.01     17.34 o
  -1  14   1        5.96        0.91     18.39 o
   0  14   1        3.14       -7.19     12.24 o
   1  14   1       25.91       38.42     26.04 o
   2  14   1        4.18       -0.14     22.12 o
   3  14   1      187.83      264.17     42.95 o
  -2  15   1       17.76       19.39     21.02 o
  -1  15   1        3.22       -2.73     19.11 o
   0  15   1       41.40       21.69     17.19 o
   1  15   1        0.01       -0.74     18.57 o
   2  15   1       19.82       17.61     36.44 o
  -6   0   2      608.91      732.04     47.11 o
  -4   0   2    10294.05    10393.25    213.53 o
  -2   0   2    26453.33    27027.92    438.58 o
   0   0   2     9383.31     9594.87    154.67 o
   2   0   2     1753.23     1685.24     32.21 o
   4   0   2      411.23      418.92     21.18 o
   6   0   2     3123.56     3209.26     76.46 o
  -7   1   2     1601.97     1449.59     91.81 o
  -6   1   2        0.27       17.01      9.33 o
  -5   1   2     1974.08     1856.83     36.76 o
  -4   1   2      435.57      424.80     13.47 o
  -3   1   2      581.45      605.79     13.57 o
  -2   1   2      543.77      527.57     14.20 o
  -1   1   2      617.52      643.34     12.51 o
   0   1   2        9.26       10.45      1.90 o
   1   1   2     4837.21     4963.04     44.44 o
   2   1   2     1037.20      978.36     13.91 o
   3   1   2    13451.93    13430.23    137.59 o
   4   1   2       56.95       40.10      6.37 o
   5   1   2     2003.19     1968.42     36.65 o
   6   1   2      272.31      274.35     15.87 o
   7   1   2      709.11      780.36     81.74 o
  -7   2   2       49.24       80.19     34.23 o
  -6   2   2       86.65      109.14     19.30 o
  -5   2   2      168.05      151.49     27.92 o
  -4   2   2     5085.13     5275.80     85.12 o
  -3   2   2       45.20       33.98      5.16 o
  -2   2   2    25742.35    26693.89    369.60 o
  -1   2   2    26539.43    27263.37    253.70 o
   0   2   2     2864.96     2887.66     30.95 o
   1   2   2        0.79        1.16      2.37 o
   2   2   2     1336.02     1406.18     18.69 o
   3   2   2       87.68       96.60      6.14 o
   4   2   2     1176.32     1159.88     24.04 o
   5   2   2        3.58       10.99      8.51 o
   6   2   2     1172.43     1190.78     55.05 o
   7   2   2       83.05      108.78     24.77 o
  -7   3   2     1078.24     1007.47     86.57 o
  -6   3   2      231.58      267.62     37.25 o
  -5   3   2     1180.55     1170.48     35.97 o
  -4   3   2       13.97       15.02      5.34 o
  -3   3   2      611.25      596.75     14.50 o
  -2   3   2     1075.38     1186.38     30.47 o
  -1   3   2     1053.26     1143.06     15.53 o
   0   3   2     8730.87     8957.60     87.73 o
   1   3   2     3644.26     3500.00     40.89 o
   2   3   2      341.14      313.97     10.63 o
   3   3   2     6079.42     6026.38     76.62 o
   4   3   2     1953.34     1891.43     39.33 o
   5   3   2     1714.06     1752.54     36.79 o
   6   3   2     1038.11     1007.31     45.76 o
   7   3   2      494.80      596.87     50.81 o
  -7   4   2      144.27      199.72     48.32 o
  -6   4   2        0.89       14.73     19.53 o
  -5   4   2     1384.77     1363.83     68.65 o
  -4   4   2     2637.02     2643.12     48.03 o
  -3   4   2     2780.48     2642.45     43.96 o
  -2   4   2    10493.23    10607.50    162.46 o
  -1   4   2    13210.91    13475.87    149.93 o
   0   4   2     8087.23     8291.56     89.06 o
   1   4   2     4013.92     4179.81     52.47 o
   2   4   2      240.19      196.50     10.41 o
   3   4   2        1.52        3.95      4.82 o
   4   4   2     1099.80     1126.14     27.81 o
   5   4   2       85.19       80.84     11.33 o
   6   4   2      404.27      412.21     34.52 o
   7   4   2      285.42      214.15     35.65 o
  -7   5   2      580.62      501.72     70.87 o
  -6   5   2      389.12      355.54     37.30 o
  -5   5   2      498.53      536.79     42.57 o
  -4   5   2      444.92      447.91     18.26 o
  -3   5   2       53.89       35.23      9.65 o
  -2   5   2       28.50       32.68      8.85 o
  -1   5   2      758.99      729.68     18.84 o
   0   5   2     4299.98     4558.74     58.72 o
   1   5   2       11.54       21.45      5.43 o
   2   5   2     3549.29     3463.89     49.27 o
   3   5   2     3001.67     3178.58     67.84 o
   4   5   2     3967.56     4171.42     75.32 o
   5   5   2      647.46      653.29     29.87 o
   6   5   2      669.30      658.18     49.12 o
   7   5   2       91.66       83.45     24.30 o
  -7   6   2       43.80       35.03     38.66 o
  -6   6   2        0.35       12.70     17.22 o
  -5   6   2     1434.00     1395.92     63.78 o
  -4   6   2      467.76      451.57     39.00 o
  -3   6   2     1919.46     1776.09    105.14 o
  -2   6   2     1577.46     1565.08     31.15 o
  -1   6   2     5339.22     5094.36     88.91 o
   0   6   2      156.91      152.23     11.28 o
   1   6   2     5375.32     5748.80     93.74 o
   2   6   2       84.99       90.95      9.34 o
   3   6   2       55.27       57.91      8.03 o
   4   6   2      348.23      358.96     25.48 o
   5   6   2       94.43       95.56     15.65 o
   6   6   2       70.33      108.74     37.49 o
  -6   7   2      349.99      401.76     45.30 o
  -5   7   2      189.05      167.90     29.61 o
  -4   7   2      122.64       84.06     22.12 o
  -3   7   2       14.70       20.05     10.93 o
  -2   7   2      297.05      288.26     17.78 o
  -1   7   2      244.81      264.16     24.88 o
   0   7   2     3052.91     2955.18     53.85 o
   1   7   2      138.36      142.30     14.26 o
   2   7   2     2345.43     2351.83     46.30 o
   3   7   2      380.22      376.03     21.35 o
   4   7   2     3300.14     3191.56     90.15 o
   5   7   2      101.43      119.50     17.92 o
   6   7   2      507.41      578.71     52.28 o
  -6   8   2        2.74        6.06     21.46 o
  -5   8   2      930.49      977.62     67.74 o
  -4   8   2       28.69       32.66     18.89 o
  -3   8   2     1847.54     1731.01    147.98 o
  -2   8   2        6.99        3.01      6.06 o
  -1   8   2     3347.15     3345.08     67.26 o
   0   8   2      220.29      207.05     14.98 o
   1   8   2     2931.83     2974.38     64.95 o
   2   8   2        8.50        8.89      9.05 o
   3   8   2        9.16        4.27      8.26 o
   4   8   2        2.72       -8.81     12.37 o
   5   8   2      115.22      129.74     20.61 o
   6   8   2        8.83       27.38     19.43 o
  -6   9   2      171.70      225.54     82.75 o
  -5   9   2        2.40        1.97     20.94 o
  -4   9   2      107.95      152.00     29.10 o
  -3   9   2       57.70       41.04     20.48 o
  -2   9   2      464.31      436.40     26.33 o
  -1   9   2      176.03      169.40     17.79 o
   0   9   2     1191.31     1165.81     59.08 o
   1   9   2      160.42      152.42     19.91 o
   2   9   2     1410.00     1388.63     67.23 o
   3   9   2       16.78       19.98     16.10 o
   4   9   2     1382.68     1357.93     76.84 o
   5   9   2        0.03       -0.52     18.65 o
   6   9   2      351.79      290.36     61.13 o
  -5  10   2      161.99      138.87     34.11 o
  -4  10   2       84.74       54.87     24.36 o
  -3  10   2      198.28      171.28     32.04 o
  -2  10   2      117.90      118.52     11.43 o
  -1  10   2     2968.28     3101.07     80.15 o
   0  10   2       16.92       16.82      9.24 o
   1  10   2      168.76      158.40     18.66 o
   2  10   2      172.88      173.46     25.93 o
   3  10   2        3.21      -11.77     26.78 o
   4  10   2        0.03       -7.79     21.14 o
   5  10   2        8.07       42.17     26.02 o
  -5  11   2        5.72       16.51     25.34 o
  -4  11   2       35.53       41.40     26.19 o
  -3  11   2        3.70       -9.98     16.16 o
  -2  11   2       47.68       76.04     25.75 o
  -1  11   2        2.90       19.61      9.19 o
   0  11   2      322.47      357.21     29.29 o
   1  11   2       38.08       26.38     13.04 o
   2  11   2      452.48      475.08     47.81 o
   3  11   2      199.33      237.66     38.76 o
   4  11   2      400.72      403.63     54.16 o
   5  11   2        5.34        1.02     24.64 o
  -4  12   2      337.09      288.25     45.02 o
  -3  12   2       92.45       91.19     24.35 o
  -2  12   2       61.54       57.25     18.90 o
  -1  12   2      368.87      393.67     29.23 o
   0  12   2       12.59      -10.41     10.41 o
   1  12   2      200.43      191.88     21.89 o
   2  12   2       51.62        2.57     24.36 o
   3  12   2        4.82       16.97     23.63 o
   4  12   2        6.29        1.91     20.81 o
  -4  13   2        8.77       17.90     26.44 o
  -3  13   2       25.63       36.88     18.99 o
  -2  13   2        3.48       -4.62     15.61 o
  -1  13   2       27.82       47.20     17.28 o
   0  13   2      261.69      261.38     25.27 o
   1  13   2      169.44      180.44     21.97 o
   2  13   2      116.05      124.58     24.43 o
   3  13   2       73.07       56.48     30.20 o
   4  13   2      128.56      130.32     74.49 o
  -3  14   2       43.47       63.49     29.88 o
  -2  14   2      104.38      139.52     27.46 o
  -1  14   2        5.55       -1.05     13.63 o
   0  14   2        0.34       10.73     13.77 o
   1  14   2        9.12        5.16     16.21 o
   2  14   2       49.97       52.88     32.41 o
   3  14   2       12.74       11.36     24.38 o
  -2  15   2        6.46       -5.47     18.81 o
  -1  15   2        4.95       10.44     15.32 o
   0  15   2       21.84       13.36     16.85 o
   1  15   2       34.95       64.88     28.55 o
   2  15   2       58.03       35.39     29.18 o
  -5   0   3      262.52      232.65     17.43 o
  -3   0   3       79.57       95.74      9.38 o
  -1   0   3     9358.54     9197.42    136.66 o
   1   0   3    40384.02    38957.74    433.95 o
   3   0   3    26605.94    26822.69    433.55 o
   5   0   3     1957.29     2097.67     55.51 o
   7   0   3       41.78       63.22     34.23 o
  -6   1   3      822.17      775.89     34.21 o
  -5   1   3       82.78       94.84     14.45 o
  -4   1   3     5133.82     5056.40     80.79 o
  -3   1   3      751.37      835.35     22.80 o
  -2   1   3    16534.50    16936.41    247.77 o
  -1   1   3     3916.04     3960.98     39.20 o
   0   1   3    13659.52    13548.74    134.19 o
   1   1   3      594.15      638.83     10.26 o
   2   1   3      260.37      304.88      7.69 o
   3   1   3        0.78        4.07      3.28 o
   4   1   3     3605.97     3554.20     62.85 o
   5   1   3       39.10       50.66      8.60 o
   6   1   3     1414.03     1448.58     33.64 o
   7   1   3       52.11       76.43     22.41 o
  -7   2   3      480.59      511.79     56.78 o
  -6   2   3      149.83      119.38     16.01 o
  -5   2   3      150.48      152.65     19.02 o
  -4   2   3       96.44      100.51     10.33 o
  -3   2   3     1447.30     1516.33     31.49 o
  -2   2   3      780.01      852.19     21.91 o
  -1   2   3    15618.46    16339.41    154.17 o
   0   2   3     1075.17     1072.46     15.18 o
   1   2   3     1549.20     1490.45     19.88 o
   2   2   3     1046.17     1131.40     19.26 o
   3   2   3     9383.71     9246.62    105.59 o
   4   2   3     1471.03     1398.62     28.27 o
   5   2   3     1679.04     1706.39     42.63 o
   6   2   3       64.31       58.66     11.36 o
   7   2   3       59.50       90.43     23.41 o
  -7   3   3        1.74       18.52     26.98 o
  -6   3   3      448.55      441.72     51.94 o
  -5   3   3     1460.42     1452.69     40.64 o
  -4   3   3     3171.44     3285.24     60.12 o
  -3   3   3     3106.41     3128.45     56.46 o
  -2   3   3    12904.83    13030.19    153.52 o
  -1   3   3     2165.16     2040.67     22.51 o
   0   3   3       26.28       21.98      3.58 o
   1   3   3     1761.03     1899.21     24.63 o
   2   3   3       41.36       54.47      5.01 o
   3   3   3      346.36      345.24     15.04 o
   4   3   3      255.80      260.84     18.55 o
   5   3   3      446.68      435.88     20.11 o
   6   3   3     1178.88     1204.79     33.07 o
   7   3   3      372.48      375.19     34.31 o
  -7   4   3      202.00      188.85     45.50 o
  -6   4   3      409.96      389.80     41.07 o
  -5   4   3      165.68      176.39     26.98 o
  -4   4   3        0.93       -6.85      6.85 o
  -3   4   3        1.77        3.62      6.68 o
  -2   4   3      607.90      577.49     12.83 o
  -1   4   3     1524.42     1420.91     23.99 o
   0   4   3     6258.62     6310.75     62.38 o
   1   4   3     8523.97     8936.81    102.14 o
   2   4   3    15992.92    16151.17    185.69 o
   3   4   3     7889.33     7964.38    130.50 o
   4   4   3     2140.80     1997.50     46.33 o
   5   4   3     1786.94     1689.12     62.01 o
   6   4   3      280.34      249.34     28.44 o
   7   4   3        4.06       -1.21     17.76 o
  -7   5   3      147.89      149.39     45.50 o
  -6   5   3      118.94      160.98     27.14 o
  -5   5   3      908.37      861.53     49.42 o
  -4   5   3     1202.99     1224.54     38.45 o
  -3   5   3     1518.56     1484.72     34.05 o
  -2   5   3     7767.81     7874.03    109.87 o
  -1   5   3     3799.16     3805.27     50.51 o
   0   5   3      137.90      118.85      8.29 o
   1   5   3     1511.57     1471.16     39.82 o
   2   5   3       15.46       13.89      4.41 o
   3   5   3      305.24      297.25     15.08 o
   4   5   3      690.01      680.83     26.04 o
   5   5   3      455.91      456.65     24.96 o
   6   5   3      662.56      651.83     45.86 o
   7   5   3      377.70      375.41     37.19 o
  -6   6   3      425.47      316.13     65.23 o
  -5   6   3       16.81       34.00     20.54 o
  -4   6   3       69.88       62.66     10.93 o
  -3   6   3        0.16       -2.60      6.73 o
  -2   6   3      999.00      946.60     24.01 o
  -1   6   3      763.24      727.63     18.81 o
   0   6   3     5796.63     5696.61     97.13 o
   1   6   3      204.37      174.27     12.42 o
   2   6   3     2569.64     2670.70     48.77 o
   3   6   3      591.51      561.95     30.10 o
   4   6   3      934.92      954.15     40.37 o
   5   6   3      283.40      272.60     22.03 o
   6   6   3      736.15      705.40     62.47 o
  -6   7   3        1.44       -4.10     17.65 o
  -5   7   3      779.45      853.65     63.42 o
  -4   7   3       62.07       51.94     12.91 o
  -3   7   3     1484.99     1492.75     39.95 o
  -2   7   3       47.47       41.88      8.03 o
  -1   7   3     4590.44     4489.11     64.67 o
   0   7   3       26.79       34.98      8.75 o
   1   7   3      175.22      201.99     17.91 o
   2   7   3      327.80      346.87     20.52 o
   3   7   3       53.53       82.28     10.55 o
   4   7   3       40.55       38.12     14.92 o
   5   7   3      381.63      406.20     36.36 o
   6   7   3       24.08       40.00     21.32 o
  -6   8   3      266.86      247.64     56.78 o
  -5   8   3        0.12       -0.69     19.73 o
  -4   8   3       30.20       26.70     12.65 o
  -3   8   3      167.90      160.87     20.08 o
  -2   8   3      221.18      224.59     13.13 o
  -1   8   3       35.81       39.42      9.60 o
   0   8   3     3217.62     3090.53     69.92 o
   1   8   3       23.52       20.36     12.09 o
   2   8   3     5826.85     6030.97    108.59 o
   3   8   3        2.15        0.85     11.84 o
   4   8   3     1445.98     1564.21     55.35 o
   5   8   3       39.77       53.42     17.50 o
   6   8   3      282.25      300.55     35.79 o
  -6   9   3       24.54       10.77     25.30 o
  -5   9   3      498.51      454.03     49.68 o
  -4   9   3        0.33      -11.55     16.11 o
  -3   9   3     1429.21     1470.67     68.56 o
  -2   9   3        6.45       13.88      7.05 o
  -1   9   3     1448.28     1431.62     31.04 o
   0   9   3       32.79       41.33     12.39 o
   1   9   3      293.10      284.77     21.94 o
   2   9   3       44.92       19.63     10.77 o
   3   9   3      163.59      146.59     22.37 o
   4   9   3      361.61      354.84     32.27 o
   5   9   3      103.84      135.62     31.30 o
   6   9   3        1.19       -2.33     20.53 o
  -5  10   3        1.76        6.49     23.51 o
  -4  10   3       26.30       14.65     19.36 o
  -3  10   3       20.78        3.65     14.05 o
  -2  10   3       88.82       93.36      9.63 o
  -1  10   3      332.37      326.19     16.89 o
   0  10   3      665.92      621.84     39.46 o
   1  10   3       29.60       25.17     11.95 o
   2  10   3      332.39      369.07     35.39 o
   3  10   3       18.61        4.83     14.05 o
   4  10   3      630.96      603.66     43.84 o
   5  10   3        3.76       10.47     24.20 o
  -5  11   3      156.13      153.53     36.58 o
  -4  11   3       27.10       34.56     30.40 o
  -3  11   3      636.01      570.38     40.25 o
  -2  11   3      154.04      149.33     24.50 o
  -1  11   3       99.56       91.02     13.70 o
   0  11   3      282.18      263.45     23.61 o
   1  11   3       22.00       39.13     13.91 o
   2  11   3      120.11      119.77     28.12 o
   3  11   3        7.47       -5.52     18.35 o
   4  11   3        2.90        0.95     28.99 o
   5  11   3        0.30        7.35     18.28 o
  -4  12   3        9.20       -1.14     24.44 o
  -3  12   3        0.96        4.30     17.68 o
  -2  12   3       26.89       23.55     14.51 o
  -1  12   3      376.57      402.72     25.03 o
   0  12   3       30.53       35.18     13.56 o
   1  12   3      437.31      429.42     46.21 o
   2  12   3      491.46      560.57     84.96 o
   3  12   3       88.71      118.07     30.87 o
   4  12   3      175.67      134.20     35.42 o
  -4  13   3       32.00       25.82     25.01 o
  -3  13   3       48.78       40.78     19.96 o
  -2  13   3       16.01       37.39     15.28 o
  -1  13   3      460.29      445.36     39.64 o
   0  13   3      206.71      172.08     25.53 o
   1  13   3       33.63       18.50     13.66 o
   2  13   3       16.66      -10.58     17.05 o
   3  13   3       10.90      -15.87     19.53 o
   4  13   3        9.71       35.05     27.73 o
  -3  14   3        9.43        0.81     33.02 o
  -2  14   3       14.33      -10.78     19.58 o
  -1  14   3      100.22       87.25     22.27 o
   0  14   3        1.24       32.69     12.32 o
   1  14   3       19.37       75.11     21.21 o
   2  14   3       29.43       16.20     27.00 o
   3  14   3        8.94       -4.09     23.78 o
  -2  15   3       30.79       27.48     20.78 o
  -1  15   3       22.36       27.87     17.30 o
   0  15   3        0.05        6.15     13.92 o
   1  15   3        1.83       24.29     19.20 o
   2  15   3       29.46       87.08     32.91 o
  -6   0   4     1173.96     1053.77     59.59 o
  -4   0   4     1967.47     1963.77     50.75 o
  -2   0   4    26749.03    27489.78    451.60 o
   0   0   4       60.14       58.35     12.61 o
   2   0   4     9448.29     9795.91    118.79 o
   4   0   4     3451.41     3332.01     74.20 o
   6   0   4     2301.49     2363.39     86.14 o
  -6   1   4        2.67       -4.21     10.25 o
  -5   1   4        6.25        2.70      8.57 o
  -4   1   4       25.83       22.08      6.82 o
  -3   1   4      884.55      932.38     25.91 o
  -2   1   4        0.87        6.34      3.33 o
  -1   1   4    27246.64    27098.62    268.94 o
   0   1   4      680.95      653.78     13.29 o
   1   1   4    14639.58    14479.17    130.54 o
   2   1   4     1967.54     2046.05     24.53 o
   3   1   4    10930.40    11142.96    125.50 o
   4   1   4       24.98       31.29      7.03 o
   5   1   4     5327.50     5503.15     80.38 o
   6   1   4        0.08       -5.15      9.66 o
   7   1   4       55.06       76.84     37.25 o
  -7   2   4      255.62      175.96     36.24 o
  -6   2   4     1675.77     1618.71     85.36 o
  -5   2   4      714.80      708.57     85.36 o
  -4   2   4     3061.90     2931.05     54.43 o
  -3   2   4      966.97      981.01     25.04 o
  -2   2   4     3473.53     3527.92     55.58 o
  -1   2   4        0.51        0.34      2.59 o
   0   2   4      806.86      843.69     15.58 o
   1   2   4       56.04       59.89      4.42 o
   2   2   4     3214.64     3556.60     42.60 o
   3   2   4       21.08       55.16     12.09 o
   4   2   4     3422.64     3469.46     58.90 o
   5   2   4     1084.08     1132.15     31.30 o
   6   2   4     1872.47     1862.15     46.45 o
   7   2   4      267.01      245.39     28.38 o
  -7   3   4      240.38      200.53     41.07 o
  -6   3   4      118.10      113.95     29.80 o
  -5   3   4       24.20       51.09     14.10 o
  -4   3   4       30.99       25.13      7.73 o
  -3   3   4      595.01      605.43     20.70 o
  -2   3   4      184.62      181.47      8.39 o
  -1   3   4     8754.94     9006.23    104.98 o
   0   3   4     7572.16     7552.01     76.20 o
   1   3   4     9911.46     9916.58    111.60 o
   2   3   4     3764.37     3803.15     48.64 o
   3   3   4     9381.30     9813.72    135.35 o
   4   3   4      173.99      191.66     13.91 o
   5   3   4     1581.74     1541.36     43.10 o
   6   3   4       18.34       25.20     10.84 o
   7   3   4       34.39        3.63     17.82 o
  -7   4   4      234.42      135.30     39.86 o
  -6   4   4      707.60      797.28     73.69 o
  -5   4   4      842.69      800.77     44.24 o
  -4   4   4     1459.83     1470.70     41.42 o
  -3   4   4     6151.13     6186.58    117.42 o
  -2   4   4     1122.63     1105.00     19.27 o
  -1   4   4     1533.45     1589.32     25.81 o
   0   4   4     3932.49     4056.19     52.34 o
   1   4   4        7.23       13.00      4.87 o
   2   4   4     1965.82     1956.69     28.34 o
   3   4   4     1007.59      940.32     25.32 o
   4   4   4     2010.88     1998.14     48.04 o
   5   4   4      956.69      934.77     47.31 o
   6   4   4      767.40      902.12     46.55 o
   7   4   4      860.07      871.17     53.79 o
  -7   5   4       68.33       77.71     36.64 o
  -6   5   4       69.19       71.32     22.00 o
  -5   5   4        2.33        1.18     14.04 o
  -4   5   4       97.22       78.73     12.82 o
  -3   5   4       87.77       97.44     12.53 o
  -2   5   4      646.28      587.02     18.25 o
  -1   5   4     3281.17     3375.95     46.73 o
   0   5   4      569.44      479.82     15.30 o
   1   5   4     5897.00     5907.53     80.24 o
   2   5   4     5867.90     6015.88     80.73 o
   3   5   4     3525.19     3487.44     58.59 o
   4   5   4      600.05      568.38     33.83 o
   5   5   4      162.05      139.13     20.55 o
   6   5   4       52.34       63.32     18.84 o
   7   5   4        0.06      -13.42     17.01 o
  -6   6   4       89.65       97.08     25.04 o
  -5   6   4     1838.75     1686.78     70.90 o
  -4   6   4      431.42      454.87     39.99 o
  -3   6   4     4044.16     4129.01     84.27 o
  -2   6   4      328.45      329.34     21.35 o
  -1   6   4      588.25      630.32     19.11 o
   0   6   4       14.87       -1.79      5.39 o
   1   6   4      244.62      268.89     13.92 o
   2   6   4      321.87      349.67     16.46 o
   3   6   4      662.32      677.89     22.39 o
   4   6   4      311.38      320.09     23.66 o
   5   6   4      940.48      965.85     43.82 o
   6   6   4      112.26      171.74     29.00 o
  -6   7   4      156.61      156.10     30.45 o
  -5   7   4       33.69       -8.21     17.50 o
  -4   7   4      170.04       83.97     21.55 o
  -3   7   4      245.52      221.94     19.02 o
  -2   7   4      892.03      857.56     29.32 o
  -1   7   4       40.30       38.36      9.14 o
   0   7   4     1659.92     1557.34     33.37 o
   1   7   4      254.57      275.41     17.20 o
   2   7   4     3878.23     3827.41     75.22 o
   3   7   4      300.85      294.38     17.93 o
   4   7   4      414.30      404.10     27.28 o
   5   7   4       92.71       89.15     16.38 o
   6   7   4        5.81        2.33     17.56 o
  -6   8   4       34.20       13.42     22.41 o
  -5   8   4      647.09      682.41     56.37 o
  -4   8   4       19.00       34.24     18.52 o
  -3   8   4     3268.49     3277.28     87.98 o
  -2   8   4      825.31      801.07     23.82 o
  -1   8   4     1047.69     1034.42     29.14 o
   0   8   4      147.52      142.04     13.08 o
   1   8   4      163.84      136.62     16.13 o
   2   8   4        2.69       -1.47      8.85 o
   3   8   4      891.88      871.72     43.15 o
   4   8   4        2.82        5.16     12.00 o
   5   8   4      603.81      653.18     38.01 o
   6   8   4        1.64       10.99     19.72 o
  -6   9   4       63.86       36.38     28.20 o
  -5   9   4        2.37      -16.97     16.97 o
  -4   9   4       37.85       -2.17     18.72 o
  -3   9   4        3.38        1.86     17.59 o
  -2   9   4       35.87       33.49      8.80 o
  -1   9   4       26.67       13.85      9.02 o
   0   9   4      805.79      802.97     33.89 o
   1   9   4        0.53        4.38      9.45 o
   2   9   4     2382.66     2430.04     60.19 o
   3   9   4        0.71       -0.82     12.52 o
   4   9   4       35.66       24.46     13.15 o
   5   9   4        8.90       14.48     14.98 o
   6   9   4        0.96       15.67     20.32 o
  -5  10   4      522.10      505.71     54.52 o
  -4  10   4       12.71       10.57     18.45 o
  -3  10   4      454.39      521.49     39.49 o
  -2  10   4       86.57       96.10     11.63 o
  -1  10   4      143.52      159.62     15.61 o
   0  10   4       52.53       53.95     12.21 o
   1  10   4        5.42       -8.42      9.84 o
   2  10   4        0.11        7.99     10.53 o
   3  10   4        3.69       -4.43     24.20 o
   4  10   4      186.42      178.11     22.99 o
   5  10   4      505.82      505.72     41.68 o
  -5  11   4       56.02       40.28     26.33 o
  -4  11   4       16.23       -3.35     20.02 o
  -3  11   4       48.73       41.89     18.98 o
  -2  11   4      134.02      151.32     23.25 o
  -1  11   4      366.96      371.37     23.38 o
   0  11   4      229.92      242.80     19.93 o
   1  11   4      126.53      147.73     20.38 o
   2  11   4      580.46      481.94     41.77 o
   3  11   4       48.95       15.81     16.84 o
   4  11   4        1.39       18.60     19.45 o
   5  11   4      115.02       77.93     25.28 o
  -4  12   4        0.50       15.18     23.19 o
  -3  12   4      362.70      364.85     35.62 o
  -2  12   4      107.88      134.77     33.25 o
  -1  12   4      107.99      112.53     15.75 o
   0  12   4        8.52        6.58     10.36 o
   1  12   4       58.77       40.33     13.88 o
   2  12   4       77.87       94.80     30.61 o
   3  12   4       26.86       38.87     22.93 o
   4  12   4      107.65      116.80     26.73 o
  -4  13   4        3.04        9.40     26.31 o
  -3  13   4       19.79       10.43     20.48 o
  -2  13   4        7.72      -12.61     14.82 o
  -1  13   4      145.47      135.49     28.48 o
   0  13   4      114.63      114.57     16.77 o
   1  13   4       54.49       77.18     15.99 o
   2  13   4        7.38        5.57     22.78 o
   3  13   4       39.81       61.27     25.38 o
   4  13   4       13.65       23.76     19.43 o
  -3  14   4       20.86       20.75     26.50 o
  -2  14   4        0.08        9.55     18.19 o
  -1  14   4       66.51       51.74     19.59 o
   0  14   4        7.58       24.76     14.76 o
   1  14   4        0.07       19.03     18.77 o
   2  14   4        7.31        6.81     16.57 o
   3  14   4        3.72       14.77     21.87 o
  -2  15   4       37.18       68.05     42.28 o
  -1  15   4      210.82      147.06     40.03 o
   0  15   4        1.74       10.78     17.33 o
   1  15   4       31.15       61.74     18.00 o
  -3   0   5     4515.57     4479.99    118.99 o
  -1   0   5     9896.06     9701.08    144.74 o
   1   0   5    25207.00    24926.76    284.66 o
   3   0   5     6383.28     6400.84    133.30 o
   5   0   5       69.19       93.84     15.54 o
   7   0   5      485.57      472.73     70.06 o
  -7   1   5       15.52      -14.90     19.33 o
  -6   1   5     2189.91     2103.12     97.44 o
  -5   1   5        2.68        9.11      8.11 o
  -4   1   5     6246.22     6257.88    113.79 o
  -3   1   5        9.19        5.59      5.65 o
  -2   1   5     2359.47     2437.55     33.65 o
  -1   1   5     2936.82     3041.61     37.38 o
   0   1   5        7.49        1.82      3.53 o
   1   1   5     2379.13     2408.84     27.56 o
   2   1   5     8229.00     8509.36     92.13 o
   3   1   5     1200.90     1153.47     21.67 o
   4   1   5     3170.67     3265.86     53.33 o
   5   1   5       29.09       24.67      8.57 o
   6   1   5     2844.99     2921.72     60.99 o
   7   1   5       63.05       70.83     24.29 o
  -7   2   5       93.62       26.58     26.58 o
  -6   2   5        9.74       -9.26     18.12 o
  -5   2   5      513.63      486.05     31.34 o
  -4   2   5      117.44      113.43     11.23 o
  -3   2   5     2728.42     2884.68     76.45 o
  -2   2   5     1660.54     1750.36     30.14 o
  -1   2   5     6315.90     6067.90     63.07 o
   0   2   5     2643.13     2524.70     41.17 o
   1   2   5    20775.08    21076.31    198.79 o
   2   2   5     1622.24     1633.31     26.56 o
   3   2   5     4040.86     3799.05     57.34 o
   4   2   5        1.62       -6.45      6.45 o
   5   2   5      134.98      126.55     13.44 o
   6   2   5        1.37        4.85      9.90 o
   7   2   5      329.05      336.30     34.00 o
  -7   3   5      197.96      180.80     41.07 o
  -6   3   5      855.02      761.44     69.66 o
  -5   3   5      819.72      797.63     38.93 o
  -4   3   5     1700.26     1792.72     46.62 o
  -3   3   5      584.88      610.05     35.23 o
  -2   3   5     5960.04     6051.41     67.58 o
  -1   3   5      801.31      857.57     14.53 o
   0   3   5      140.54      150.59      7.90 o
   1   3   5     1815.55     1755.85     30.99 o
   2   3   5     3897.70     3948.00     56.62 o
   3   3   5     1697.48     1797.44     42.70 o
   4   3   5     2476.56     2472.27     60.33 o
   5   3   5      612.03      643.44     29.82 o
   6   3   5     1538.47     1495.46     50.62 o
   7   3   5      305.21      329.26     34.59 o
  -7   4   5       55.03       78.52     37.05 o
  -6   4   5       24.22        8.46     20.94 o
  -5   4   5      272.03      250.85     27.29 o
  -4   4   5      564.29      581.19     20.34 o
  -3   4   5     1305.57     1390.07     29.27 o
  -2   4   5     7071.19     7079.07     78.51 o
  -1   4   5     5408.34     5246.75     57.28 o
   0   4   5     4028.37     4088.85     53.28 o
   1   4   5     7642.64     7720.61    109.27 o
   2   4   5     3652.53     3506.97     52.86 o
   3   4   5     1006.97      992.82     48.06 o
   4   4   5       91.90       93.82     13.00 o
   5   4   5      409.56      435.08     25.95 o
   6   4   5       42.43       47.59     21.53 o
   7   4   5      203.21      171.97     28.94 o
  -6   5   5      295.43      235.96     45.10 o
  -5   5   5      717.56      679.33     54.76 o
  -4   5   5     1046.97     1091.43     51.39 o
  -3   5   5     2008.61     2047.59     47.13 o
  -2   5   5     1753.09     1800.92     29.38 o
  -1   5   5       48.66       33.79      6.26 o
   0   5   5     1993.73     2140.57     35.49 o
   1   5   5      282.19      322.14     16.71 o
   2   5   5     1539.08     1530.40     34.32 o
   3   5   5     1446.65     1307.15     38.04 o
   4   5   5      494.41      539.54     60.21 o
   5   5   5     1573.49     1621.77     59.69 o
   6   5   5      448.75      460.79     30.44 o
  -6   6   5        5.36       -0.81     23.76 o
  -5   6   5       13.36        9.44     21.95 o
  -4   6   5      477.64      419.70     38.29 o
  -3   6   5      320.21      332.44     15.96 o
  -2   6   5     1902.04     1769.95     51.96 o
  -1   6   5     1231.13     1227.31     37.91 o
   0   6   5     4777.46     4881.20     69.10 o
   1   6   5     1020.18     1035.98     28.81 o
   2   6   5     3502.26     3515.98     62.51 o
   3   6   5      694.11      731.97     38.59 o
   4   6   5      647.01      659.32     33.40 o
   5   6   5       62.00       78.77     18.61 o
   6   6   5      191.42      164.40     27.41 o
  -6   7   5       34.65       42.68     31.01 o
  -5   7   5      825.98      861.64     60.19 o
  -4   7   5       76.51       64.71     31.21 o
  -3   7   5     1736.40     1736.89     41.39 o
  -2   7   5      109.93      103.72     12.69 o
  -1   7   5        1.35       -0.04      6.01 o
   0   7   5       79.21       78.52     10.64 o
   1   7   5       94.42       93.99     14.59 o
   2   7   5      123.09      149.33     13.87 o
   3   7   5      686.40      724.45     34.09 o
   4   7   5        0.32       -9.60      9.60 o
   5   7   5     1537.17     1418.11     90.96 o
   6   7   5       72.20       72.02     22.86 o
  -6   8   5       14.60       12.73     22.24 o
  -5   8   5        2.98      -12.32     21.34 o
  -4   8   5      124.96      128.69     37.65 o
  -3   8   5       19.03       -4.06     12.54 o
  -2   8   5     3467.80     3504.60     72.25 o
  -1   8   5       93.72       94.02     10.67 o
   0   8   5     2013.20     1937.97     41.01 o
   1   8   5      124.11      141.91     13.84 o
   2   8   5     1751.53     1752.94     59.49 o
   3   8   5      759.87      724.92     37.25 o
   4   8   5      111.51       97.63     17.11 o
   5   8   5        5.23       -0.33     12.47 o
   6   8   5       38.63       44.17     32.87 o
  -5   9   5      364.45      396.16     46.32 o
  -4   9   5       46.98       53.63     21.67 o
  -3   9   5      526.35      561.11     36.59 o
  -2   9   5      170.17      178.97     16.40 o
  -1   9   5       58.38       63.30     11.78 o
   0   9   5      138.61      136.66     13.93 o
   1   9   5      194.64      208.86     17.63 o
   2   9   5       39.18       36.98     10.85 o
   3   9   5      531.58      529.23     33.14 o
   4   9   5      116.33       99.78     18.41 o
   5   9   5      616.23      613.27     68.58 o
  -5  10   5        8.33      -11.96     27.38 o
  -4  10   5        2.12       15.55     20.64 o
  -3  10   5        0.09        2.49     13.50 o
  -2  10   5      592.70      514.47     28.88 o
  -1  10   5       26.26       30.37     11.02 o
   0  10   5     1077.61     1061.58     32.41 o
   1  10   5       17.31       13.25     10.56 o
   2  10   5      245.69      267.71     20.99 o
   3  10   5        0.33       -1.17     12.57 o
   4  10   5       58.46       73.04     18.06 o
   5  10   5        6.20       15.61     17.34 o
  -5  11   5       83.20       70.49     45.90 o
  -4  11   5      131.85      169.06     39.46 o
  -3  11   5      100.49      131.77     20.08 o
  -2  11   5        0.82       14.83     15.04 o
  -1  11   5       96.37      124.15     15.53 o
   0  11   5        1.01       -0.08     10.13 o
   1  11   5        0.54       -6.30     10.16 o
   2  11   5       25.74       29.61     15.12 o
   3  11   5      340.79      300.13     39.45 o
   4  11   5       67.88       66.20     26.15 o
   5  11   5      210.13      259.03     30.75 o
  -4  12   5        0.27        9.80     21.61 o
  -3  12   5       62.95       41.85     24.98 o
  -2  12   5       59.10       57.96     20.17 o
  -1  12   5      196.37      216.04     19.69 o
   0  12   5      136.55      173.61     18.72 o
   1  12   5       22.52       48.49     14.46 o
   2  12   5      204.90      187.77     28.24 o
   3  12   5       11.19       35.07     17.38 o
   4  12   5        0.75       15.63     16.71 o
  -3  13   5       30.29       76.34     33.82 o
  -2  13   5       12.50       22.63     17.18 o
  -1  13   5       59.74       59.01     20.12 o
   0  13   5        0.51       -4.19     11.47 o
   1  13   5       45.36       31.06     14.03 o
   2  13   5       35.84       14.43     17.70 o
   3  13   5       32.06       19.98     19.19 o
  -3  14   5        8.80       24.64     26.76 o
  -2  14   5       21.50       33.95     19.51 o
  -1  14   5       11.49       30.57     18.88 o
   0  14   5       36.80       59.63     15.95 o
   1  14   5       55.08       78.88     18.81 o
   2  14   5        4.22       -6.34     33.13 o
   3  14   5       26.18       52.47     33.62 o
  -1  15   5       32.85       57.81     23.64 o
   0  15   5        6.42       42.48     37.85 o
   1  15   5        2.34        8.58     16.00 o
  -6   0   6     1404.21     1252.29     71.27 o
  -4   0   6     3304.45     3212.46    123.62 o
  -2   0   6      887.84      920.97     24.00 o
   0   0   6     1362.09     1596.13     34.21 o
   2   0   6     4159.74     3570.38     79.45 o
   4   0   6     5020.46     5074.56    106.99 o
   6   0   6     2312.60     2365.71     70.45 o
  -7   1   6        0.01      -15.30     20.94 o
  -6   1   6        9.00        6.85     20.54 o
  -4   1   6        0.42        2.89      6.79 o
  -3   1   6     6423.02     6623.76    151.46 o
  -2   1   6      257.88      234.28     13.28 o
  -1   1   6     8526.37     8438.58    116.81 o
   0   1   6      351.52      325.57     12.98 o
   1   1   6    27011.72    27326.20    289.94 o
   2   1   6        4.90       14.04      5.35 o
   3   1   6     1969.12     1930.35     32.43 o
   4   1   6      239.69      218.59     15.40 o
   5   1   6      520.26      530.11     23.91 o
   6   1   6        2.17       -2.87      9.66 o
   7   1   6      676.86      721.63     46.27 o
  -7   2   6       44.01       48.32     26.98 o
  -6   2   6      783.88      724.80     64.83 o
  -5   2   6       67.04       70.15     14.45 o
  -4   2   6     3935.21     3896.00    130.46 o
  -3   2   6      518.87      510.58     39.06 o
  -2   2   6      162.53      192.21      9.28 o
  -1   2   6     2437.47     2603.69     43.18 o
   0   2   6     4810.28     4962.80     61.79 o
   1   2   6     1308.29     1338.31     29.26 o
   2   2   6     4992.27     5062.34     77.00 o
   3   2   6      503.50      540.52     22.16 o
   4   2   6     1025.82      994.33     26.82 o
   5   2   6      743.39      735.97     29.61 o
   6   2   6     1428.53     1380.03     41.12 o
   7   2   6       42.58       42.22     20.81 o
  -7   3   6        3.44       44.29     27.38 o
  -6   3   6        4.20        1.21     20.94 o
  -5   3   6      946.83      950.70     78.32 o
  -4   3   6      355.21      373.74     37.19 o
  -3   3   6     3410.23     3454.14    117.10 o
  -2   3   6     5090.05     5115.93     59.87 o
  -1   3   6     2882.08     2514.78     36.13 o
   0   3   6     5143.56     5132.50     71.98 o
   1   3   6    10135.19    10269.22    139.98 o
   2   3   6      341.77      331.30     16.40 o
   3   3   6     1471.86     1346.03     25.38 o
   4   3   6     1560.03     1581.53     43.14 o
   5   3   6      168.95      215.12     19.85 o
   6   3   6      226.31      233.00     25.81 o
   7   3   6      415.31      375.30     37.63 o
  -6   4   6      599.76      536.75     62.01 o
  -5   4   6      395.47      434.81     61.21 o
  -4   4   6     1786.46     1799.79     93.62 o
  -3   4   6       75.43       74.85      9.51 o
  -2   4   6      757.86      783.12     17.71 o
  -1   4   6     1016.56     1030.97     21.02 o
   0   4   6      364.84      387.86     14.42 o
   1   4   6     1417.34     1395.96     31.56 o
   2   4   6     3073.77     2937.94     63.73 o
   3   4   6     5063.28     4956.08     77.55 o
   4   4   6      634.04      720.34     35.44 o
   5   4   6     2361.53     2239.77     57.36 o
   6   4   6      982.21     1046.84     42.26 o
  -6   5   6       53.91      124.42     35.84 o
  -5   5   6      308.06      301.14     33.45 o
  -4   5   6       18.60      -11.79     11.79 o
  -3   5   6     2103.54     2083.66     40.00 o
  -2   5   6     4187.63     4228.37     61.08 o
  -1   5   6      842.97      846.11     18.21 o
   0   5   6     3642.35     3781.62     62.87 o
   1   5   6     5190.76     5092.98     80.36 o
   2   5   6     1179.13     1138.95     31.79 o
   3   5   6      789.00      824.46     25.08 o
   4   5   6      124.93      135.79     16.41 o
   5   5   6      172.97      171.65     19.70 o
   6   5   6       34.10       51.32     19.69 o
  -6   6   6      172.30      157.84     43.89 o
  -5   6   6      404.40      426.78     42.08 o
  -4   6   6      690.73      717.59     50.34 o
  -3   6   6      283.31      267.63     14.30 o
  -2   6   6       61.27       99.38     10.54 o
  -1   6   6       40.27       40.46      7.68 o
   0   6   6      130.00      157.42     13.84 o
   1   6   6     3304.29     3330.44     60.42 o
   2   6   6      900.70      840.31     27.69 o
   3   6   6     2805.61     2880.61     54.36 o
   4   6   6      104.52      144.38     19.07 o
   5   6   6     1572.86     1518.69     49.24 o
   6   6   6       75.81       32.99     27.32 o
  -6   7   6       38.67       26.17     33.42 o
  -5   7   6       34.41       63.29     23.15 o
  -4   7   6       50.45       66.86     21.35 o
  -3   7   6       33.23       22.44     10.51 o
  -2   7   6     3082.22     2836.50     60.74 o
  -1   7   6      136.22      134.54     11.81 o
   0   7   6     5245.21     5319.64     86.42 o
   1   7   6      353.26      345.27     17.31 o
   2   7   6      800.39      795.06     41.66 o
   3   7   6       26.28       32.95     11.89 o
   4   7   6      113.25       70.61     15.54 o
   5   7   6       17.17       17.17     14.25 o
   6   7   6       16.71       21.85     32.58 o
  -6   8   6       25.73       12.48     32.62 o
  -5   8   6      304.75      265.44     36.86 o
  -4   8   6        2.06       -6.28     14.78 o
  -3   8   6        6.45       -0.51     10.83 o
  -2   8   6       12.32       -9.65      9.65 o
  -1   8   6      137.05      101.92     11.65 o
   0   8   6      108.15      119.53     12.95 o
   1   8   6      670.49      632.21     26.17 o
   2   8   6       53.29       44.30     10.96 o
   3   8   6     3834.08     3822.32    117.17 o
   4   8   6       34.28       53.12     21.85 o
   5   8   6     1284.64     1419.77     54.38 o
   6   8   6        1.94       17.38     19.53 o
  -5   9   6       17.23        8.97     21.21 o
  -4   9   6      165.84      157.01     31.18 o
  -3   9   6       25.35       10.67     18.65 o
  -2   9   6      977.76      980.54     36.89 o
  -1   9   6       16.46       -4.63      7.77 o
   0   9   6     1483.40     1576.97     38.57 o
   1   9   6       19.76        7.83      9.05 o
   2   9   6      279.26      280.79     21.01 o
   3   9   6       15.18       11.55     14.88 o
   4   9   6      180.44      188.43     22.94 o
   5   9   6        1.35        9.90     15.98 o
  -5  10   6       95.25      147.78     53.35 o
  -4  10   6        7.52       -3.52     18.52 o
  -3  10   6       91.84       77.19     19.09 o
  -2  10   6        3.57        6.21     10.80 o
  -1  10   6      230.93      228.50     18.37 o
   0  10   6       11.10       11.69      9.93 o
   1  10   6      731.57      665.28     32.37 o
   2  10   6       35.64       32.19     11.59 o
   3  10   6      686.44      695.64     45.79 o
   4  10   6        0.25       11.36     22.20 o
   5  10   6      386.68      451.13     37.60 o
  -4  11   6       22.33       43.09     24.93 o
  -3  11   6      147.40      163.89     35.43 o
  -2  11   6      281.24      242.43     35.98 o
  -1  11   6       66.41       76.62     14.00 o
   0  11   6      196.17      220.44     20.15 o
   1  11   6      439.30      429.11     44.62 o
   2  11   6       35.55       47.70     16.68 o
   3  11   6        9.22       16.02     16.06 o
   4  11   6       74.30       75.87     28.89 o
  -4  12   6       10.04       14.12     25.87 o
  -3  12   6       36.21       26.10     27.89 o
  -2  12   6       12.98        1.89     14.80 o
  -1  12   6        4.05       -3.72     10.89 o
   0  12   6       13.86       15.29     11.93 o
   1  12   6       55.54       21.30     16.80 o
   2  12   6       47.39       49.57     17.62 o
   3  12   6      276.10      279.94     30.06 o
   4  12   6      116.25      149.99     25.93 o
  -3  13   6       52.70       83.00     29.96 o
  -2  13   6       71.31       64.33     20.65 o
  -1  13   6       67.08       91.38     22.57 o
   0  13   6       74.62      108.23     19.43 o
   1  13   6      149.20      169.54     23.25 o
   2  13   6       33.32       69.29     22.00 o
   3  13   6        0.24      -17.87     18.55 o
  -2  14   6        4.08       62.07     25.83 o
  -1  14   6        4.26       20.40     18.19 o
   0  14   6       10.07       31.59     14.46 o
   1  14   6       48.09       43.74     17.24 o
   2  14   6        1.55        4.65     16.50 o
   0  15   6        3.41       -0.29     21.79 o
  -3   0   7     3683.86     3883.88     75.86 o
  -1   0   7     9159.29     9097.86    182.14 o
   1   0   7     8285.87     8294.45    184.93 o
   3   0   7        1.48       -5.37      8.42 o
   5   0   7     1153.15     1240.97     47.55 o
   7   0   7      754.72      848.61     51.13 o
  -7   1   7       80.67      105.90     33.42 o
  -6   1   7      884.42      710.70     64.43 o
  -4   1   7     1192.91     1237.62     71.47 o
  -3   1   7      204.25      267.60     23.29 o
  -2   1   7      124.09      149.55      8.61 o
  -1   1   7       54.84       70.01      8.22 o
   0   1   7     5445.87     5535.60     81.59 o
   1   1   7        0.83        1.82      7.47 o
   2   1   7    11487.90    11654.39    159.85 o
   3   1   7       94.95       87.23      9.98 o
   4   1   7     4260.95     4177.73     67.37 o
   5   1   7      144.07      144.95     14.64 o
   6   1   7     1353.90     1342.88     39.38 o
   7   1   7       42.34       31.61     24.63 o
  -7   2   7      177.15      165.50     36.24 o
  -6   2   7      162.27      130.46     31.81 o
  -5   2   7      662.30      632.59     58.79 o
  -4   2   7      519.54      440.92     39.46 o
  -3   2   7     6197.53     6191.87    235.07 o
  -2   2   7      181.11      191.86     10.34 o
  -1   2   7     4986.95     4876.87     62.32 o
   0   2   7     1303.40     1239.82     31.37 o
   1   2   7     4322.25     4247.25     76.15 o
   2   2   7      155.21      175.71     14.98 o
   3   2   7        1.47        7.44      5.11 o
   4   2   7      264.00      233.98     16.08 o
   5   2   7     1151.19     1180.95     36.17 o
   6   2   7      144.44      151.70     18.21 o
   7   2   7      742.31      743.40     76.30 o
  -6   3   7      841.47      796.07     74.90 o
  -5   3   7      368.27      307.58     39.26 o
  -4   3   7     1222.73     1206.97     80.73 o
  -3   3   7       35.01       38.41      7.88 o
  -2   3   7     1252.18     1278.86     22.96 o
  -1   3   7       61.38       71.46      6.80 o
   0   3   7     2681.75     2665.98     53.16 o
   1   3   7     6049.23     6104.13     91.43 o
   2   3   7     2611.70     2603.06     48.94 o
   3   3   7     1908.47     1897.45     39.60 o
   4   3   7     3505.67     3415.70     72.63 o
   5   3   7     1115.76     1184.65     42.05 o
   6   3   7      719.06      740.25     38.77 o
  -6   4   7      273.33      237.97     44.29 o
  -5   4   7      387.88      502.16     38.48 o
  -4   4   7      754.92      825.88     95.03 o
  -3   4   7      443.46      504.89     20.94 o
  -2   4   7     1177.77     1101.93     24.38 o
  -1   4   7     2919.21     2997.71     40.28 o
   0   4   7     3504.12     3215.90     55.54 o
   1   4   7     4031.22     3863.28     65.02 o
   2   4   7      208.20      187.57     13.89 o
   3   4   7      261.72      264.89     16.96 o
   4   4   7      280.41      276.31     22.08 o
   5   4   7     1358.41     1416.00     58.05 o
   6   4   7      303.12      358.33     28.39 o
  -6   5   7      219.36      182.41     43.09 o
  -5   5   7      176.03      179.05     27.04 o
  -4   5   7      902.31      969.27     50.11 o
  -3   5   7      188.04      191.82     14.85 o
  -2   5   7      603.51      636.21     20.17 o
  -1   5   7      465.02      419.98     17.94 o
   0   5   7      644.77      573.92     24.75 o
   1   5   7     2303.66     2258.12     59.27 o
   2   5   7     1040.08     1011.10     28.86 o
   3   5   7     2908.21     2894.19     55.01 o
   4   5   7     1274.20     1288.96     50.80 o
   5   5   7     1332.25     1366.93     75.03 o
   6   5   7      168.98      175.62     24.35 o
  -6   6   7      176.02      192.47     45.90 o
  -5   6   7       47.51       84.29     23.46 o
  -4   6   7     1807.25     1758.34     72.32 o
  -3   6   7      440.66      470.79     33.90 o
  -2   6   7     2659.05     2644.87     51.90 o
  -1   6   7      443.46      378.87     17.99 o
   0   6   7     1555.64     1530.49     30.42 o
   1   6   7      620.37      588.03     25.18 o
   2   6   7      275.62      263.18     17.52 o
   3   6   7        2.23        4.89      7.60 o
   4   6   7       24.33        6.87     10.85 o
   5   6   7      261.10      289.70     26.07 o
   6   6   7      509.46      546.17     49.47 o
  -6   7   7       73.47       75.30     35.84 o
  -5   7   7      195.88      176.86     44.70 o
  -4   7   7       79.87       81.36     22.73 o
  -3   7   7      471.59      431.58     25.56 o
  -2   7   7        0.24       -4.78      9.03 o
  -1   7   7      399.62      365.88     18.55 o
   0   7   7      368.65      337.01     20.06 o
   1   7   7     2888.28     3019.71     55.51 o
   2   7   7       35.84       36.52      9.83 o
   3   7   7     2382.76     2310.14     72.71 o
   4   7   7       18.79       14.69     12.22 o
   5   7   7     1404.23     1310.42     68.19 o
   6   7   7       39.24       44.87     18.30 o
  -5   8   7        2.49        3.62     19.36 o
  -4   8   7      459.85      515.81     48.26 o
  -3   8   7       22.28       14.90     11.98 o
  -2   8   7     1374.10     1331.78     40.46 o
  -1   8   7       13.55       15.04      8.76 o
   0   8   7     1269.72     1242.05     33.17 o
   1   8   7       26.77       29.82      9.13 o
   2   8   7      293.78      284.89     20.20 o
   3   8   7        1.79      -12.50     12.50 o
   4   8   7       42.38       48.83     15.39 o
   5   8   7        2.14       15.26     15.23 o
  -5   9   7       95.30      154.02     35.01 o
  -4   9   7       31.57       13.63     20.29 o
  -3   9   7        3.22       18.10     12.82 o
  -2   9   7       88.07      102.39     31.38 o
  -1   9   7       49.38       52.79     10.92 o
   0   9   7        0.78       -2.90      8.64 o
   1   9   7     1081.17     1029.32     55.26 o
   2   9   7        0.04        7.88     11.99 o
   3   9   7      803.77      819.02     42.58 o
   4   9   7       86.55       51.85     23.31 o
   5   9   7      682.61      654.96     42.08 o
  -5  10   7        3.12        9.87     22.69 o
  -4  10   7      348.15      408.44     48.50 o
  -3  10   7      187.47      175.60     34.14 o
  -2  10   7      484.51      476.47     36.54 o
  -1  10   7       18.67       17.29     10.08 o
   0  10   7      372.98      415.75     23.93 o
   1  10   7       14.74       -2.46     10.10 o
   2  10   7       94.45       74.93     14.22 o
   3  10   7       19.85       14.07     14.49 o
   4  10   7       13.54       28.88     16.95 o
   5  10   7        0.02       28.55     17.71 o
  -4  11   7        1.24       15.89     21.10 o
  -3  11   7        2.06        3.27     19.18 o
  -2  11   7        0.16       -0.61     14.98 o
  -1  11   7       76.73       53.90     13.32 o
   0  11   7       47.21       50.47     12.74 o
   1  11   7      409.22      405.69     27.79 o
   2  11   7      306.49      282.88     27.48 o
   3  11   7      233.63      267.63     28.49 o
   4  11   7      134.81      135.67     23.46 o
  -4  12   7       47.35       55.83     28.66 o
  -3  12   7      124.35      105.49     65.03 o
  -2  12   7      206.83      219.59     30.81 o
  -1  12   7       90.33       95.35     18.77 o
   0  12   7      218.61      249.38     25.34 o
   1  12   7        1.45        5.51     11.85 o
   2  12   7      100.46      106.24     21.01 o
   3  12   7        1.15       11.40     16.09 o
   4  12   7        0.11        7.00     15.76 o
  -3  13   7        0.75       19.20     24.63 o
  -2  13   7        0.60       13.92     18.00 o
  -1  13   7        0.28      -14.33     14.33 o
   0  13   7       28.87       50.82     16.65 o
   1  13   7      123.37       94.95     21.75 o
   2  13   7       89.02       63.44     21.05 o
   3  13   7       98.02      111.54     24.27 o
  -2  14   7       48.08       26.68     25.22 o
  -1  14   7       24.99       36.25     20.52 o
   0  14   7       40.45       60.99     18.57 o
   1  14   7        5.15        4.84     16.79 o
   2  14   7        1.50       12.47     33.88 o
  -2   0   8     7074.83     7695.82    145.76 o
   0   0   8    11003.47    10702.65    231.47 o
   2   0   8     5010.01     4819.10    101.61 o
   4   0   8     6708.55     6590.99    137.16 o
   6   0   8      248.19      234.42     28.02 o
  -6   1   8       16.52        6.85     19.33 o
  -4   1   8       47.68       51.94     12.48 o
  -3   1   8     3389.65     3563.15     70.50 o
  -2   1   8        5.18        4.89      5.17 o
  -1   1   8     6307.95     6360.74    152.44 o
   0   1   8      150.90      233.81     18.82 o
   1   1   8       30.46        9.97      9.36 o
   2   1   8      566.65      489.29     22.40 o
   3   1   8      182.90      182.23     13.77 o
   4   1   8       42.84       49.46     10.88 o
   5   1   8     3341.85     3325.87     94.60 o
   6   1   8       58.69       57.93     15.33 o
  -6   2   8      542.78      492.06     59.19 o
  -5   2   8        1.66      -16.51     16.51 o
  -4   2   8      236.45      218.24     30.20 o
  -3   2   8       67.10       62.08     15.17 o
  -2   2   8     3311.60     3478.85     58.10 o
  -1   2   8      192.22      165.83     15.61 o
   0   2   8     3114.62     3062.56     69.47 o
   1   2   8      502.15      477.84     46.50 o
   2   2   8     5186.06     5042.54     91.52 o
   3   2   8      804.43      772.03     23.42 o
   4   2   8     5554.18     5270.01     98.41 o
   5   2   8      126.62      114.26     17.64 o
   6   2   8      397.14      426.05     30.62 o
  -6   3   8      177.12      196.50     40.67 o
  -5   3   8      147.31      215.43     40.27 o
  -4   3   8     1761.58     1739.11     94.63 o
  -3   3   8     1061.22     1089.58     31.44 o
  -2   3   8     3559.37     3594.70     53.39 o
  -1   3   8     4863.05     4963.08     71.03 o
   0   3   8     2459.05     2491.95     61.09 o
   1   3   8      593.41      530.03     25.39 o
   2   3   8       31.43       34.01      8.10 o
   3   3   8      619.19      624.42     24.23 o
   4   3   8      387.76      421.56     26.93 o
   5   3   8     1461.37     1530.27     48.21 o
   6   3   8      435.03      422.94     31.38 o
  -6   4   8      363.96      253.28     47.92 o
  -5   4   8        1.61        3.38     13.24 o
  -4   4   8       65.22       47.11     26.98 o
  -3   4   8       89.16      126.68     25.67 o
  -2   4   8      384.46      388.23     14.47 o
  -1   4   8     1919.12     1975.12     33.25 o
   0   4   8     4619.56     4552.70     74.36 o
   1   4   8     3784.53     3683.29     76.21 o
   2   4   8     2229.39     2206.04     46.07 o
   3   4   8      791.41      848.32     28.54 o
   4   4   8     1837.98     1884.42     60.28 o
   5   4   8      201.33      221.75     22.86 o
   6   4   8      242.59      296.54     27.37 o
  -6   5   8      341.11      337.43     56.37 o
  -5   5   8       23.88       39.19     18.50 o
  -4   5   8     2788.82     2728.05    131.27 o
  -3   5   8      841.12      845.35     32.08 o
  -2   5   8      914.97      926.09     32.26 o
  -1   5   8     2179.01     2142.76     48.30 o
   0   5   8     1299.51     1278.09     32.67 o
   1   5   8       49.70       59.35     10.05 o
   2   5   8     1143.09     1167.74     35.48 o
   3   5   8     1516.21     1459.09     53.62 o
   4   5   8      379.30      346.06     26.14 o
   5   5   8      347.38      390.75     29.78 o
   6   5   8      752.77      797.53     48.57 o
  -6   6   8      108.93       92.61     39.06 o
  -5   6   8       24.17       33.85     19.46 o
  -4   6   8       61.65       99.06     32.62 o
  -3   6   8       30.91       18.16      8.67 o
  -2   6   8      121.21      134.28     12.36 o
  -1   6   8      585.23      515.76     24.39 o
   0   6   8      683.77      684.04     43.68 o
   1   6   8     3756.02     3767.91     68.85 o
   2   6   8      646.02      602.53     27.40 o
   3   6   8      527.72      528.49     25.25 o
   4   6   8      230.87      193.51     21.28 o
   5   6   8      593.82      586.27     36.65 o
   6   6   8      134.04      180.13     27.14 o
  -6   7   8      274.43      322.94     60.40 o
  -5   7   8       31.64       24.76     19.65 o
  -4   7   8     2373.94     2038.69    118.38 o
  -3   7   8      117.08      119.29     15.78 o
  -2   7   8     1419.43     1471.96     38.27 o
  -1   7   8       34.04       35.28     12.34 o
   0   7   8     1827.25     1788.32     42.87 o
   1   7   8       86.26       95.10     12.95 o
   2   7   8      551.54      545.28     49.45 o
   3   7   8      106.82       93.38     16.35 o
   4   7   8      331.70      359.48     28.69 o
   5   7   8      208.47      227.62     25.79 o
   6   7   8      571.33      578.70     39.85 o
  -5   8   8        3.18       16.58     21.67 o
  -4   8   8      141.58      143.75     41.88 o
  -3   8   8       12.55        3.50     17.12 o
  -2   8   8       50.64       32.49     10.87 o
  -1   8   8      780.49      820.53     39.93 o
   0   8   8        1.04       -2.56      8.47 o
   1   8   8     2808.43     2786.94     59.69 o
   2   8   8        1.10       -5.29      9.14 o
   3   8   8      547.78      543.83     34.93 o
   4   8   8        8.16        6.60     12.98 o
   5   8   8       94.90       59.72     28.11 o
  -5   9   8        0.11        3.07     22.69 o
  -4   9   8      865.84      810.99     68.45 o
  -3   9   8        2.45        0.81     27.18 o
  -2   9   8      853.64      905.16     37.62 o
  -1   9   8       97.06       89.50     12.75 o
   0   9   8      923.62      930.80     34.05 o
   1   9   8        2.54       -9.00      9.80 o
   2   9   8        0.21       14.41     10.51 o
   3   9   8        2.76        3.80     13.26 o
   4   9   8      160.45      174.73     23.41 o
   5   9   8       41.89       63.75     19.33 o
  -5  10   8        0.78       29.99     26.94 o
  -4  10   8       36.94       40.55     48.52 o
  -3  10   8        4.75       20.83     20.70 o
  -2  10   8       33.88       25.15     19.98 o
  -1  10   8       64.79       56.72     15.94 o
   0  10   8       30.56       27.72     11.15 o
   1  10   8      595.85      552.65     45.74 o
   2  10   8       75.74       91.18     24.29 o
   3  10   8      304.43      279.99     28.58 o
   4  10   8       96.86      114.49     22.11 o
  -4  11   8      167.93      172.46     38.12 o
  -3  11   8       84.34       62.62     26.76 o
  -2  11   8      306.38      317.14     37.83 o
  -1  11   8      117.64       99.27     16.05 o
   0  11   8      394.91      390.01     25.12 o
   1  11   8       13.57       16.62     12.67 o
   2  11   8       60.92       64.86     18.29 o
   3  11   8       15.82       11.81     15.90 o
   4  11   8       27.06       32.67     20.71 o
  -3  12   8        3.91       11.43     22.73 o
  -2  12   8      123.04      140.21     24.87 o
  -1  12   8       58.20       75.92     21.80 o
   0  12   8       89.39      114.11     16.66 o
   1  12   8      103.16       99.04     20.38 o
   2  12   8      169.73      218.50     27.74 o
   3  12   8      152.93      162.22     25.71 o
  -3  13   8        1.74       13.29     37.05 o
  -2  13   8       45.59       60.21     28.02 o
  -1  13   8       54.54       53.17     20.24 o
   0  13   8       18.34       27.65     14.73 o
   1  13   8       37.37       27.11     16.14 o
   2  13   8        0.01        6.37     17.17 o
   3  13   8        0.84       -7.53     19.84 o
  -1  14   8       20.92       22.76     21.51 o
   0  14   8        0.14       29.07     18.70 o
   1  14   8       40.41       79.94     20.64 o
  -3   0   9     1113.32     1133.25     44.48 o
  -1   0   9     4783.59     4479.25    120.52 o
   1   0   9        3.72        3.28     12.28 o
   3   0   9     2827.53     2722.23     72.54 o
   5   0   9     3110.70     3224.90     88.99 o
  -6   1   9      151.67      139.72     34.63 o
  -4   1   9      395.22      433.67     35.84 o
  -3   1   9        7.81       20.05      6.07 o
  -2   1   9     2538.45     2663.92     49.56 o
  -1   1   9       68.50       50.32     16.91 o
   0   1   9    13288.35    13272.78    233.01 o
   1   1   9      274.64      280.66     24.68 o
   2   1   9     4987.20     4826.57     80.99 o
   3   1   9       66.00       22.13      9.29 o
   4   1   9     2631.96     2573.83     51.73 o
   5   1   9        8.67        3.35     10.18 o
   6   1   9      272.50      268.58     21.94 o
  -6   2   9       22.80       54.36     29.39 o
  -5   2   9      708.37      568.16     62.41 o
  -3   2   9     1683.63     1717.86     48.01 o
  -2   2   9      177.03      172.93     12.74 o
  -1   2   9     2847.83     2893.81     54.06 o
   0   2   9        0.85       -3.25      8.64 o
   1   2   9        6.94        5.69      7.93 o
   2   2   9      336.62      326.42     21.95 o
   3   2   9     2398.70     2495.64     51.09 o
   4   2   9       20.64       20.92     11.66 o
   5   2   9     2084.82     2042.14     62.07 o
   6   2   9      113.77      112.41     19.94 o
  -6   3   9       26.27       10.87     22.55 o
  -5   3   9       10.89      -10.87     19.73 o
  -4   3   9      121.52      120.80     32.21 o
  -3   3   9      104.60      122.21     16.40 o
  -2   3   9     1372.02     1370.73     40.15 o
  -1   3   9     2557.52     2669.84     50.73 o
   0   3   9     5738.38     5537.70    112.93 o
   1   3   9     4319.34     4231.39     81.28 o
   2   3   9     2929.55     2897.37     56.25 o
   3   3   9     1183.07     1213.94     33.43 o
   4   3   9     1554.19     1405.71     45.01 o
   5   3   9      331.28      351.14     28.21 o
   6   3   9      124.33      143.32     21.57 o
  -6   4   9      136.59      120.80     37.85 o
  -5   4   9      641.00      593.53     68.45 o
  -4   4   9      631.88      586.68     64.02 o
  -3   4   9     1016.12     1057.90     38.85 o
  -2   4   9      651.20      682.63     21.12 o
  -1   4   9      999.99      962.62     24.55 o
   0   4   9       53.37       53.99     14.53 o
   1   4   9      439.51      429.40     21.77 o
   2   4   9      162.31      153.40     18.69 o
   3   4   9       80.06       91.07     12.06 o
   4   4   9      727.55      722.19     37.59 o
   5   4   9     1519.37     1668.73    100.08 o
   6   4   9      422.89      471.92     34.70 o
  -6   5   9       46.73       84.16     35.84 o
  -5   5   9       24.60       20.13     25.77 o
  -4   5   9        4.87       -3.62     21.34 o
  -3   5   9     1178.67     1139.97     58.06 o
  -2   5   9     1710.36     1674.98     37.68 o
  -1   5   9     1545.47     1550.83     38.49 o
   0   5   9     1597.62     1567.51     38.09 o
   1   5   9     2912.21     3009.17     58.87 o
   2   5   9     1533.53     1523.98     39.37 o
   3   5   9     2355.19     2352.36     73.89 o
   4   5   9      726.06      723.94     38.48 o
   5   5   9      118.28      143.79     21.51 o
   6   5   9       49.72       71.64     19.84 o
  -6   6   9      234.81      213.81     51.14 o
  -5   6   9       19.37       -7.76     16.04 o
  -4   6   9      180.06      169.12     41.47 o
  -3   6   9      406.93      441.23     35.07 o
  -2   6   9      589.76      617.44     26.91 o
  -1   6   9      348.35      372.51     22.05 o
   0   6   9      361.23      348.42     20.76 o
   1   6   9        1.68       -4.21      7.43 o
   2   6   9      123.12      145.56     15.05 o
   3   6   9      234.25      227.19     22.24 o
   4   6   9     1204.62     1226.43     49.95 o
   5   6   9      423.56      429.07     45.28 o
   6   6   9      357.07      321.75     38.24 o
  -5   7   9       53.70       39.24     24.97 o
  -4   7   9      132.31       87.55     25.82 o
  -3   7   9      690.13      612.30     79.73 o
  -2   7   9        0.05        1.63      9.02 o
  -1   7   9     1352.93     1269.63     37.08 o
   0   7   9       94.42       69.09     12.20 o
   1   7   9     2124.48     2131.97     50.23 o
   2   7   9        0.36        2.16      8.61 o
   3   7   9     2105.31     2083.79     59.89 o
   4   7   9      108.62      110.96     19.87 o
   5   7   9      136.60      117.50     23.36 o
  -5   8   9       19.07        5.56     24.56 o
  -4   8   9      568.33      599.97     61.81 o
  -3   8   9       14.70       22.94     21.95 o
  -2   8   9      355.83      376.44     23.75 o
  -1   8   9       62.08       67.32     11.84 o
   0   8   9       77.43       84.80     13.02 o
   1   8   9      153.86      148.12     16.56 o
   2   8   9       11.47        0.35      9.65 o
   3   8   9       96.44       89.97     21.16 o
   4   8   9      719.38      782.90     47.48 o
   5   8   9       19.82       38.62     18.25 o
  -5   9   9       35.97       43.40     27.63 o
  -4   9   9        2.77       10.47     28.59 o
  -3   9   9      143.27      160.43     61.61 o
  -2   9   9       35.28       31.48     14.34 o
  -1   9   9     1007.70      998.04     33.64 o
   0   9   9       11.68        7.75      9.41 o
   1   9   9      879.32      876.50     51.11 o
   2   9   9        3.00        8.20     10.72 o
   3   9   9      662.93      625.94     39.33 o
   4   9   9        1.50        6.29     19.53 o
   5   9   9      107.19      120.24     26.66 o
  -4  10   9      322.39      433.67     69.26 o
  -3  10   9        5.76       -9.40     19.93 o
  -2  10   9      177.48      213.44     27.21 o
  -1  10   9       42.79       68.91     13.31 o
   0  10   9       20.50       36.66     12.07 o
   1  10   9        0.07       -8.93     10.50 o
   2  10   9       59.68       67.87     22.72 o
   3  10   9        0.04      -11.43     11.43 o
   4  10   9      141.06      182.33     32.49 o
  -4  11   9        1.18      -19.43     19.75 o
  -3  11   9        0.80       18.13     20.68 o
  -2  11   9       27.52        3.47     15.57 o
  -1  11   9      119.96      156.40     22.54 o
   0  11   9      105.21       97.95     15.74 o
   1  11   9      190.40      207.56     22.17 o
   2  11   9      101.73      102.32     28.30 o
   3  11   9      109.35      157.20     24.11 o
   4  11   9       59.20       71.43     26.91 o
  -3  12   9       41.99       56.52     26.98 o
  -2  12   9       40.48       66.28     26.11 o
  -1  12   9       14.70       30.02     18.18 o
   0  12   9       56.03       53.94     15.16 o
   1  12   9        4.57       29.25     26.34 o
   2  12   9        0.30       10.29     16.35 o
   3  12   9       58.88       62.81     20.11 o
  -2  13   9        1.89      -29.63     32.01 o
  -1  13   9       26.25       28.44     20.20 o
   0  13   9      120.97      108.89     21.55 o
   1  13   9       22.43       21.00     16.51 o
   2  13   9       11.45        7.49     18.89 o
   0  14   9       41.44       39.83     24.40 o
  -2   0  10     2281.74     2413.30    113.35 o
   0   0  10     7810.59     7810.08    262.94 o
   2   0  10     4691.75     4477.26    124.40 o
   4   0  10      666.18      738.19     44.09 o
   6   0  10       42.42       61.04     20.69 o
  -6   1  10       96.80       91.81     32.21 o
  -3   1  10     2323.24     2435.83     52.02 o
  -2   1  10       24.30       47.43     10.92 o
  -1   1  10      842.75      745.83     43.12 o
   0   1  10      171.41      194.52     19.67 o
   1   1  10      376.46      381.28     26.69 o
   2   1  10        3.60        2.85     12.73 o
   3   1  10     3325.33     3371.61     66.91 o
   4   1  10      372.44      333.05     23.30 o
   5   1  10     2868.22     2882.15     65.65 o
   6   1  10       70.19       29.71     26.74 o
  -6   2  10       14.50       11.68     24.16 o
  -3   2  10      626.39      629.63     33.14 o
  -2   2  10     3681.79     3727.67     73.18 o
  -1   2  10      393.21      399.59     33.25 o
   0   2  10     7799.68     7661.16    148.45 o
   1   2  10      205.79      196.78     28.31 o
   2   2  10     3496.19     3237.43     70.38 o
   3   2  10      521.30      500.25     25.05 o
   4   2  10      210.56      194.59     21.04 o
   5   2  10        9.25        3.43     13.37 o
   6   2  10       49.16       27.08     16.70 o
  -6   3  10      268.06      303.61     52.75 o
  -5   3  10     1180.91     1106.12     81.34 o
  -3   3  10      688.79      728.10     36.30 o
  -2   3  10      334.46      347.11     18.43 o
  -1   3  10      573.16      569.37     36.28 o
   0   3  10       23.03       21.64     10.14 o
   1   3  10      108.32      109.45     16.39 o
   2   3  10      270.00      252.15     18.15 o
   3   3  10     1752.75     1789.13     43.63 o
   4   3  10     2110.00     2093.36     58.49 o
   5   3  10     1814.78     1915.92     95.66 o
   6   3  10      604.14      694.49     50.47 o
  -6   4  10        1.03       19.73     29.39 o
  -5   4  10        3.41        8.86     22.15 o
  -4   4  10      672.00      520.65     62.41 o
  -3   4  10      646.19      691.79     31.79 o
  -2   4  10     1050.32     1081.77     29.45 o
  -1   4  10      654.08      588.21     23.96 o
   0   4  10     4175.96     4157.67     82.00 o
   1   4  10      311.73      335.09     20.74 o
   2   4  10      931.75      925.37     31.06 o
   3   4  10     1543.80     1472.29     39.54 o
   4   4  10      445.29      477.81     32.04 o
   5   4  10        0.06       -9.95     13.54 o
   6   4  10        7.50       18.34     16.38 o
  -6   5  10      228.45      223.88     51.14 o
  -5   5  10      257.63      175.56     41.07 o
  -4   5  10      498.85      379.95     43.14 o
  -3   5  10      217.62      260.15     27.87 o
  -2   5  10      355.35      331.86     20.07 o
  -1   5  10      198.12      206.21     13.06 o
   0   5  10      200.98      193.76     16.34 o
   1   5  10       66.93       52.88     10.81 o
   2   5  10     2563.44     2488.06     66.80 o
   3   5  10      793.38      800.98     32.31 o
   4   5  10     1500.11     1443.25     49.48 o
   5   5  10      504.47      534.68     36.77 o
   6   5  10      673.79      767.97     55.36 o
  -5   6  10        2.71        8.05     26.58 o
  -4   6  10       82.24       86.65     25.24 o
  -3   6  10      246.72      235.43     27.62 o
  -2   6  10      477.55      483.40     25.02 o
  -1   6  10     2175.17     2231.15     51.07 o
   0   6  10      829.19      841.83     32.33 o
   1   6  10      463.64      444.33     24.76 o
   2   6  10      288.08      279.74     20.64 o
   3   6  10      707.51      697.45     38.58 o
   4   6  10       49.66       44.45     15.89 o
   5   6  10       22.59       28.55     16.64 o
  -5   7  10        5.21       14.90     27.38 o
  -4   7  10      233.82      188.06     34.73 o
  -3   7  10       61.70       68.35     20.44 o
  -2   7  10      927.40      934.24     33.63 o
  -1   7  10      312.86      295.78     22.05 o
   0   7  10       15.08       16.78      9.78 o
   1   7  10      238.60      251.95     27.80 o
   2   7  10     2219.11     2206.11     66.23 o
   3   7  10       42.56       56.11     16.27 o
   4   7  10     1081.69     1011.78     66.51 o
   5   7  10        4.52       11.42     17.92 o
  -5   8  10        1.44       -2.01     28.99 o
  -4   8  10       13.73       14.77     22.12 o
  -3   8  10      282.63      225.45     35.77 o
  -2   8  10       64.53       47.54     12.06 o
  -1   8  10      400.90      410.33     26.13 o
   0   8  10        0.70       -6.54      8.46 o
   1   8  10      369.02      383.34     30.77 o
   2   8  10       32.68       37.35     11.93 o
   3   8  10      651.20      716.40     55.04 o
   4   8  10       25.23       25.30     16.69 o
   5   8  10       11.97        6.94     17.18 o
  -4   9  10       52.28       97.67     30.32 o
  -3   9  10        8.23       -3.31     32.82 o
  -2   9  10       87.78      101.90     18.10 o
  -1   9  10       94.96      107.58     23.04 o
   0   9  10       64.92       54.78     12.61 o
   1   9  10        5.64        9.11     13.07 o
   2   9  10      396.29      378.27     26.58 o
   3   9  10       11.65       12.05     14.69 o
   4   9  10      732.48      712.89     54.28 o
  -4  10  10        0.50      -15.30     21.05 o
  -3  10  10      191.41      207.43     38.28 o
  -2  10  10        1.63        7.52     13.67 o
  -1  10  10      348.76      378.51     24.24 o
   0  10  10      198.33      182.44     18.76 o
   1  10  10      192.17      234.25     22.05 o
   2  10  10       15.17       29.50     15.23 o
   3  10  10      126.20      130.24     22.98 o
   4  10  10       29.30       30.19     19.99 o
  -3  11  10       97.70      185.45     37.15 o
  -2  11  10       65.76      115.14     43.29 o
  -1  11  10        1.57       -0.15     11.39 o
   0  11  10       12.67       27.59     14.77 o
   1  11  10        3.52       -4.26     14.96 o
   2  11  10       59.58       76.31     20.55 o
   3  11  10       16.27       50.44     18.91 o
  -3  12  10       16.41        0.20     24.16 o
  -2  12  10        7.04        6.65     21.57 o
  -1  12  10       42.11       28.23     20.32 o
   0  12  10      128.10      138.19     18.97 o
   1  12  10       80.11       64.69     18.52 o
   2  12  10       70.12       93.03     22.67 o
   3  12  10       77.80       74.44     22.96 o
  -1  13  10        2.40       14.96     19.20 o
   0  13  10        0.24       22.38     16.07 o
   1  13  10       22.65       38.73     19.39 o
  -3   0  11      204.74      219.79     26.89 o
  -1   0  11       10.14        8.57     15.48 o
   1   0  11     3838.99     3744.26    116.17 o
   3   0  11     3705.48     3648.49    114.46 o
   5   0  11     1662.33     1619.91     93.02 o
  -6   1  11       18.98       37.05     27.38 o
  -3   1  11       91.76      113.92     14.87 o
  -2   1  11     5190.18     5353.67    101.43 o
  -1   1  11       63.87       54.16     13.02 o
   0   1  11     4126.00     3973.79     91.81 o
   1   1  11        0.36       -5.58      9.18 o
   2   1  11     2040.51     1988.14     53.14 o
   3   1  11       31.82       11.45     10.31 o
   4   1  11       67.09       65.96     14.58 o
   5   1  11        7.11       12.43     12.80 o
   6   1  11      197.72      173.85     25.17 o
  -6   2  11       21.07       22.55     27.78 o
  -3   2  11      571.70      630.97     49.64 o
  -2   2  11      175.41      174.88     17.70 o
  -1   2  11       10.75       16.49      9.26 o
   0   2  11        0.24       -7.95      7.95 o
   1   2  11      646.78      638.64     52.77 o
   2   2  11      716.87      764.22     36.72 o
   3   2  11     3642.81     3541.97     69.26 o
   4   2  11      188.97      158.22     20.17 o
   5   2  11     1194.53     1152.91     50.10 o
   6   2  11      212.31      208.68     26.21 o
  -6   3  11        0.26       28.99     28.19 o
  -5   3  11      314.39      275.83     49.13 o
  -3   3  11      192.96      233.03     22.87 o
  -2   3  11     2052.11     1949.70     50.11 o
  -1   3  11     3186.63     3293.13     62.93 o
   0   3  11     1741.76     1641.05     52.12 o
   1   3  11      823.43      849.78     41.04 o
   2   3  11     1459.65     1413.53     38.99 o
   3   3  11       19.91       27.19     10.01 o
   4   3  11       72.62       65.26     16.87 o
   5   3  11       40.91       44.98     16.30 o
   6   3  11       60.93       43.51     17.65 o
  -5   4  11      121.71      164.69     43.09 o
  -4   4  11      151.52       88.80     24.48 o
  -3   4  11      207.72      196.83     24.61 o
  -2   4  11       41.02       49.18     11.86 o
  -1   4  11      111.96      135.83     14.08 o
   0   4  11      367.85      343.70     27.19 o
   1   4  11      757.74      722.53     31.41 o
   2   4  11     1143.51     1070.05     37.99 o
   3   4  11     3035.30     2890.04     61.35 o
   4   4  11      803.69      810.74     43.02 o
   5   4  11      578.39      604.62     39.61 o
  -5   5  11      248.99      195.69     46.31 o
  -4   5  11      439.96      434.42     47.08 o
  -3   5  11      984.03      891.31     50.38 o
  -2   5  11     1035.91     1006.63     37.44 o
  -1   5  11     1602.91     1633.48     42.92 o
   0   5  11      630.50      630.78     32.57 o
   1   5  11     1035.19     1032.46     34.22 o
   2   5  11      726.57      785.31     32.53 o
   3   5  11       98.90      104.83     17.78 o
   4   5  11       21.32       22.93     15.58 o
   5   5  11       27.99       18.19     16.05 o
  -5   6  11       93.13      148.58     46.71 o
  -4   6  11      328.08      363.65     45.12 o
  -3   6  11       95.31       76.21     20.80 o
  -2   6  11       70.58      108.74     14.21 o
  -1   6  11       50.80       48.68     12.18 o
   0   6  11      713.86      706.51     35.62 o
   1   6  11       11.98        2.32      9.70 o
   2   6  11       87.28      100.58     14.47 o
   3   6  11      639.46      626.11     37.35 o
   4   6  11     1035.50      938.43     48.24 o
   5   6  11      107.61      107.49     21.79 o
  -5   7  11      145.32       92.61     42.68 o
  -4   7  11       11.70        4.83     19.93 o
  -3   7  11      470.57      422.67     37.89 o
  -2   7  11       29.00       33.65     17.41 o
  -1   7  11     1556.11     1605.40     45.08 o
   0   7  11        1.76       -8.99      8.99 o
   1   7  11     1190.82     1306.40     40.30 o
   2   7  11        6.53       14.80     11.27 o
   3   7  11      238.71      214.87     24.68 o
   4   7  11      122.65      103.79     20.21 o
   5   7  11       80.08       88.81     21.48 o
  -4   8  11      189.89      107.33     30.69 o
  -3   8  11       31.17       52.72     23.78 o
  -2   8  11        5.98       -8.01     10.98 o
  -1   8  11        0.17       19.04     10.91 o
   0   8  11      240.45      221.78     19.48 o
   1   8  11        1.70        2.21     13.95 o
   2   8  11      747.80      803.27     38.89 o
   3   8  11        0.02        4.98     13.79 o
   4   8  11      818.67      944.01     58.29 o
  -4   9  11       55.75       58.58     26.90 o
  -3   9  11      297.55      305.39     69.06 o
  -2   9  11        1.36        5.70     13.57 o
  -1   9  11      715.42      771.68     37.78 o
   0   9  11        0.40       -2.58     10.76 o
   1   9  11      333.39      347.31     25.96 o
   2   9  11        6.85       18.87     14.88 o
   3   9  11       84.35       32.50     17.64 o
   4   9  11        0.05       14.38     18.14 o
  -4  10  11       25.43       33.47     43.29 o
  -3  10  11        7.84       12.43     22.87 o
  -2  10  11       61.98       78.50     23.82 o
  -1  10  11       39.36       46.23     14.29 o
   0  10  11       24.83       24.78     13.57 o
   1  10  11        1.61       -7.14     11.73 o
   2  10  11      396.87      470.34     36.87 o
   3  10  11        8.24        4.02     16.78 o
   4  10  11      248.94      221.39     52.15 o
  -3  11  11       49.65       48.49     27.86 o
  -2  11  11      139.06      152.25     55.97 o
  -1  11  11      131.47      139.67     23.17 o
   0  11  11       80.89      120.52     17.84 o
   1  11  11       76.00       89.18     17.91 o
   2  11  11      121.21      141.31     31.04 o
   3  11  11       96.48       71.65     23.53 o
  -2  12  11        5.74      -20.79     20.79 o
  -1  12  11       24.93       26.25     17.74 o
   0  12  11       46.95       57.35     16.17 o
   1  12  11       73.91       85.93     27.16 o
   2  12  11      166.20      160.05     27.47 o
   0  13  11       51.32       51.55     20.52 o
  -2   0  12     2971.60     2884.12     95.28 o
   0   0  12      620.18      566.95     61.21 o
   2   0  12      357.79      414.92     39.24 o
   4   0  12      131.23      126.48     27.58 o
  -3   1  12      129.31      122.97     23.83 o
  -2   1  12      191.96      174.01     18.87 o
  -1   1  12      318.22      329.65     25.98 o
   0   1  12      130.40      146.88     18.93 o
   1   1  12     2548.32     2403.49     69.89 o
   2   1  12       94.11       82.60     16.78 o
   3   1  12     7382.93     6883.09    130.36 o
   4   1  12       65.02       80.39     16.60 o
   5   1  12     1019.29     1100.43     52.69 o
  -3   2  12       80.54       74.03     15.77 o
  -2   2  12     1881.08     1901.02     67.14 o
  -1   2  12      213.69      201.26     21.19 o
   0   2  12       99.55       99.10     21.91 o
   1   2  12      624.41      631.32     55.70 o
   2   2  12      648.17      659.32     68.39 o
   3   2  12        1.55      -10.29     11.36 o
   4   2  12       89.14      113.16     18.74 o
   5   2  12        5.97       -8.66     13.61 o
  -5   3  12      220.16      227.91     48.32 o
  -4   3  12      117.47      132.88     39.06 o
  -3   3  12      104.23       88.79     23.67 o
  -2   3  12        6.53       11.78     10.24 o
  -1   3  12       82.03       80.90     13.52 o
   0   3  12     1694.17     1766.67     67.52 o
   1   3  12     2893.92     2907.72     99.77 o
   2   3  12      915.99      883.62     41.22 o
   3   3  12     2451.65     2278.17     75.43 o
   4   3  12      722.35      763.75     42.67 o
   5   3  12      616.88      654.08     41.47 o
  -5   4  12      326.91      238.38     50.74 o
  -4   4  12      299.63      333.89     41.26 o
  -3   4  12      506.94      493.35     45.82 o
  -2   4  12     1627.78     1646.63     53.95 o
  -1   4  12     1117.78     1093.91     33.37 o
   0   4  12       77.81       66.62     15.64 o
   1   4  12     1442.13     1380.76     44.54 o
   2   4  12       43.20       35.46     11.41 o
   3   4  12        0.02       13.67     12.80 o
   4   4  12        2.56       -2.03     12.21 o
   5   4  12       46.58       70.13     19.67 o
  -5   5  12      140.99      123.62     41.07 o
  -4   5  12        7.15       14.88     18.24 o
  -3   5  12      454.85      494.02     38.72 o
  -2   5  12      448.14      420.93     24.54 o
  -1   5  12       33.23       42.68      9.59 o
   0   5  12      861.32      806.73     45.74 o
   1   5  12     1536.62     1398.20     40.82 o
   2   5  12     1448.11     1443.41     42.08 o
   3   5  12      735.11      747.69     41.43 o
   4   5  12     1133.14     1125.18     53.36 o
   5   5  12      174.36      194.35     30.69 o
  -5   6  12      409.40      416.76     68.45 o
  -4   6  12       55.53       85.68     26.11 o
  -3   6  12      245.30      225.14     28.59 o
  -2   6  12      169.18      210.85     18.81 o
  -1   6  12     1446.21     1470.70     43.18 o
   0   6  12       38.56       55.51     13.59 o
   1   6  12     1002.09      993.25     41.44 o
   2   6  12       20.95       18.37     11.03 o
   3   6  12       23.69       16.37     14.48 o
   4   6  12        2.32      -10.11     14.23 o
   5   6  12       80.01       79.77     23.48 o
  -4   7  12        3.28       18.36     20.79 o
  -3   7  12        6.84       18.98     17.10 o
  -2   7  12      141.09      107.75     15.85 o
  -1   7  12       11.40       24.81     13.39 o
   0   7  12      735.78      724.77     46.26 o
   1   7  12        0.83       -8.65      9.93 o
   2   7  12      923.71     1011.96     48.61 o
   3   7  12       59.55       37.02     16.78 o
   4   7  12      944.14     1049.31     54.09 o
  -4   8  12       72.88       57.68     25.91 o
  -3   8  12      429.60      519.20     45.32 o
  -2   8  12        0.62       -1.69     11.46 o
  -1   8  12     1009.81     1080.76     43.25 o
   0   8  12        9.35       21.83     11.65 o
   1   8  12      859.51      876.82     49.59 o
   2   8  12        2.05       30.28     15.60 o
   3   8  12        1.54       -1.51     15.23 o
   4   8  12       10.37       12.89     17.26 o
  -4   9  12       87.79      111.30     32.59 o
  -3   9  12       63.35       73.67     48.12 o
  -2   9  12       34.74       16.02     17.29 o
  -1   9  12        2.66       -2.60     11.96 o
   0   9  12      862.15      862.64     37.88 o
   1   9  12      107.37      131.68     23.52 o
   2   9  12      487.45      457.30     36.41 o
   3   9  12        0.46      -14.98     14.98 o
   4   9  12      355.15      404.65     49.52 o
  -3  10  12       50.53       91.42     31.44 o
  -2  10  12       27.50       62.79     22.91 o
  -1  10  12      353.59      409.27     30.23 o
   0  10  12       11.02        1.86     12.55 o
   1  10  12      316.43      312.11     27.09 o
   2  10  12        0.10      -15.57     19.41 o
   3  10  12        1.50       24.87     18.91 o
  -2  11  12        9.74       25.60     26.82 o
  -1  11  12       15.14       50.19     33.03 o
   0  11  12      116.11      104.05     18.39 o
   1  11  12       31.18       19.93     19.15 o
   2  11  12       93.59       96.38     28.65 o
  -1  12  12       64.83       46.82     23.34 o
   0  12  12       22.66       54.47     16.33 o
   1  12  12      101.37      116.14     31.87 o
  -3   0  13       42.59       39.09     17.71 o
  -1   0  13     1267.59     1260.61     62.67 o
   1   0  13     4923.21     4790.10    195.69 o
   3   0  13     1613.02     1616.48     74.28 o
   5   0  13     1076.74     1016.99     73.87 o
  -3   1  13      246.54      222.87     21.09 o
  -2   1  13     1964.05     2074.06     56.17 o
  -1   1  13       14.99        4.39     12.86 o
   0   1  13      240.01      292.83     33.92 o
   1   1  13       16.87       11.19     13.43 o
   2   1  13        6.28       14.80     14.40 o
   3   1  13       53.55       39.66     15.83 o
   4   1  13      511.70      504.94     39.84 o
   5   1  13       74.32       80.70     22.95 o
  -3   2  13       86.47      107.87     25.37 o
  -2   2  13       78.53       72.82     14.43 o
  -1   2  13     1160.63     1249.17     44.41 o
   0   2  13      383.49      401.00     48.80 o
   1   2  13     3135.85     2943.39     95.93 o
   2   2  13      217.08      217.37     26.75 o
   3   2  13     2145.69     2211.45     88.36 o
   4   2  13      262.00      228.37     25.35 o
   5   2  13      572.76      525.05     38.92 o
  -5   3  13       57.83       69.66     33.82 o
  -4   3  13      733.47      668.02     84.56 o
  -3   3  13      263.74      322.25     39.06 o
  -2   3  13      736.51      787.18     46.10 o
  -1   3  13      262.81      263.15     20.39 o
   0   3  13      465.89      479.53     34.63 o
   1   3  13        1.54       -0.27     12.23 o
   2   3  13        0.33      -10.44     12.07 o
   3   3  13       13.96       16.60     13.84 o
   4   3  13      420.59      430.61     33.77 o
   5   3  13      302.55      382.48     34.15 o
  -5   4  13       58.21       51.14     35.43 o
  -4   4  13        0.04        2.04     19.60 o
  -3   4  13        0.49       -2.87     12.10 o
  -2   4  13      257.83      289.72     24.53 o
  -1   4  13     1057.85     1140.22     36.09 o
   0   4  13      466.02      452.66     70.82 o
   1   4  13      690.55      660.23     60.10 o
   2   4  13     1108.03     1177.31     39.32 o
   3   4  13     1095.60     1148.34     52.33 o
   4   4  13      483.65      476.74     36.33 o
   5   4  13      331.58      366.89     34.96 o
  -5   5  13      258.85      247.24     55.57 o
  -4   5  13      207.20      238.42     39.06 o
  -3   5  13      792.33      813.23     97.25 o
  -2   5  13      129.52      127.96     18.98 o
  -1   5  13      321.85      346.69     24.59 o
   0   5  13       71.98       55.33     20.23 o
   1   5  13       39.62       20.82     11.95 o
   2   5  13       71.75       77.01     22.78 o
   3   5  13      353.18      374.91     31.36 o
   4   5  13      132.34      128.86     21.94 o
   5   5  13      263.71      280.90     31.23 o
  -4   6  13        3.70        5.16     20.11 o
  -3   6  13       17.36       44.04     19.14 o
  -2   6  13        5.45        2.69     11.00 o
  -1   6  13       90.23       88.96     15.35 o
   0   6  13      804.98      864.35     42.75 o
   1   6  13      464.77      489.32     32.55 o
   2   6  13     2103.18     2082.88     55.17 o
   3   6  13      310.22      367.95     31.56 o
   4   6  13      522.38      532.58     39.52 o
  -4   7  13       27.38       24.12     23.45 o
  -3   7  13      366.33      353.58     38.10 o
  -2   7  13       25.48       40.93     18.12 o
  -1   7  13      339.79      385.36     26.88 o
   0   7  13        0.17        2.74     12.59 o
   1   7  13      108.33      113.57     19.69 o
   2   7  13       13.74       15.14     12.14 o
   3   7  13      179.19      179.52     24.89 o
   4   7  13        9.83       40.95     18.83 o
  -4   8  13        0.52       -2.56     20.51 o
  -3   8  13       39.85       14.85     21.56 o
  -2   8  13      193.43      173.05     27.67 o
  -1   8  13       15.72        3.39     13.17 o
   0   8  13      174.42      155.44     20.14 o
   1   8  13      340.88      318.54     25.94 o
   2   8  13      936.14      907.04     49.76 o
   3   8  13       11.96       25.03     49.19 o
   4   8  13      359.01      387.49     37.00 o
  -3   9  13      318.16      274.45     44.66 o
  -2   9  13        9.31       18.03     17.39 o
  -1   9  13      165.34      175.89     21.71 o
   0   9  13       61.28       49.98     16.07 o
   1   9  13       55.43       85.57     17.84 o
   2   9  13       44.79       28.03     18.12 o
   3   9  13       41.33       29.80     18.58 o
  -3  10  13        3.33       19.19     22.99 o
  -2  10  13       43.55       38.51     24.99 o
  -1  10  13       20.44       32.36     16.49 o
   0  10  13      203.36      187.08     24.35 o
   1  10  13        1.05       18.18     14.97 o
   2  10  13      190.57      225.22     29.79 o
  -2  11  13       45.71       88.55     26.52 o
  -1  11  13      135.16      102.84     43.32 o
   0  11  13       16.67       21.09     17.02 o
   1  11  13       82.16       78.88     22.59 o
  -2   0  14      185.26      199.10     37.45 o
   0   0  14      634.34      593.12     68.86 o
   2   0  14      110.62      137.64     26.58 o
   4   0  14      934.98     1005.85     72.49 o
  -3   1  14      294.86      330.75     30.03 o
  -2   1  14       92.77      110.15     25.16 o
  -1   1  14     4413.11     4101.55    110.66 o
   0   1  14       25.31       21.38     16.04 o
   1   1  14     4423.22     4209.53    117.42 o
   2   1  14      298.25      243.00     28.03 o
   3   1  14     1211.28     1231.80     55.84 o
   4   1  14        0.50       -4.60     15.88 o
   5   1  14      412.65      493.14     43.99 o
  -4   2  14      345.49      374.08     62.82 o
  -3   2  14      104.19      124.45     30.66 o
  -2   2  14      174.86      224.24     22.32 o
  -1   2  14      224.62      215.89     23.56 o
   0   2  14      477.89      493.49     35.75 o
   1   2  14        2.99        9.10     14.45 o
   2   2  14       27.87       42.80     16.90 o
   3   2  14      144.31      128.35     23.39 o
   4   2  14      680.59      700.20     49.17 o
   5   2  14      123.47       96.53     25.87 o
  -5   3  14       16.92        2.42     28.59 o
  -4   3  14      120.74      150.19     48.32 o
  -3   3  14      147.28      137.83     41.68 o
  -2   3  14       92.36       93.79     16.26 o
  -1   3  14     1791.83     1745.94     53.76 o
   0   3  14      114.74      109.29     19.94 o
   1   3  14     2943.05     3019.98     86.76 o
   2   3  14     1173.30     1132.51     53.57 o
   3   3  14      763.82      723.15     47.79 o
   4   3  14       88.67      101.87     29.61 o
   5   3  14      444.08      437.33     43.21 o
  -4   4  14      244.27      217.39     37.02 o
  -3   4  14      618.14      573.18     43.43 o
  -2   4  14      233.35      219.44     27.55 o
  -1   4  14       57.03       64.81     13.79 o
   0   4  14      126.61      137.91     31.37 o
   1   4  14        0.21       -4.47     13.25 o
   2   4  14       36.89       40.01     15.48 o
   3   4  14      302.19      328.92     29.81 o
   4   4  14      472.05      574.23     40.95 o
  -4   5  14       25.98       11.79     20.99 o
  -3   5  14       46.96       69.93     20.77 o
  -2   5  14      416.62      391.10     38.48 o
  -1   5  14      500.71      521.08     30.76 o
   0   5  14      541.88      530.46     33.90 o
   1   5  14     1159.08     1057.93     46.36 o
   2   5  14      763.87      824.14     61.26 o
   3   5  14      405.98      436.56     34.44 o
   4   5  14       76.93       89.47     20.84 o
  -4   6  14       42.92       34.96     23.56 o
  -3   6  14      653.25      663.24     49.69 o
  -2   6  14       13.75        5.55     24.18 o
  -1   6  14      158.52      178.10     19.87 o
   0   6  14        8.18       -5.69     11.16 o
   1   6  14       27.47       20.97     13.88 o
   2   6  14        6.63       15.08     13.72 o
   3   6  14       28.83       24.29     15.58 o
   4   6  14       38.76       60.50     24.64 o
  -4   7  14       11.89      -10.23     29.80 o
  -3   7  14        3.61      -14.60     16.51 o
  -2   7  14      113.25      152.29     26.27 o
  -1   7  14      134.58      127.12     18.99 o
   0   7  14      547.96      538.69     33.64 o
   1   7  14       85.50       62.36     18.10 o
   2   7  14      552.17      544.38     38.72 o
   3   7  14       20.30        6.01     17.72 o
   4   7  14      122.29       92.55     32.59 o
  -3   8  14      486.68      506.37    100.85 o
  -2   8  14        1.65        9.75     18.72 o
  -1   8  14       44.61       74.62     17.05 o
   0   8  14        0.62      -10.96     15.87 o
   1   8  14        9.67      -12.48     12.48 o
   2   8  14        0.01       11.54     16.95 o
   3   8  14      120.50       57.59     21.32 o
  -3   9  14       29.43       14.91     27.81 o
  -2   9  14       92.48       98.28     24.88 o
  -1   9  14       10.66        2.32     14.99 o
   0   9  14       87.90      119.30     22.12 o
   1   9  14        0.99       -7.45     13.58 o
   2   9  14      474.77      503.79     47.66 o
  -2  10  14       18.98       21.94     23.95 o
  -1  10  14      121.74      113.72     28.73 o
   0  10  14       26.71       25.42     16.32 o
   1  10  14       34.95       26.49     19.42 o
   2  10  14        0.03       33.13     20.52 o
  -3   0  15      657.93      547.22     68.45 o
  -1   0  15     2068.24     2053.32    221.47 o
   1   0  15     2635.94     2613.70    141.74 o
   3   0  15      895.43      822.64     87.78 o
  -3   1  15       47.75       62.31     21.77 o
  -2   1  15       62.71       62.21     16.19 o
  -1   1  15      114.98      139.59     21.24 o
   0   1  15        6.85       15.48     20.13 o
   1   1  15        6.86      -15.75     15.75 o
   2   1  15      802.39      766.96     48.77 o
   3   1  15       19.50        9.95     15.16 o
   4   1  15     1605.04     1696.15     80.83 o
  -4   2  15        0.40       12.48     29.80 o
  -3   2  15      528.67      600.02     49.68 o
  -2   2  15       60.88       42.50     14.68 o
  -1   2  15     1002.86      949.30     44.47 o
   0   2  15      691.26      645.37     53.37 o
   1   2  15     1999.88     2030.08     69.79 o
   2   2  15       23.44        5.23     15.66 o
   3   2  15      552.03      503.25     43.45 o
   4   2  15       92.31       61.95     30.74 o
  -4   3  15      193.56      195.29     50.74 o
  -3   3  15       84.97      107.51     38.66 o
  -2   3  15       32.45       66.88     23.72 o
  -1   3  15        1.78       -1.74     12.09 o
   0   3  15       22.02        0.89     13.54 o
   1   3  15      193.23      196.77     26.85 o
   2   3  15      514.31      443.22     39.26 o
   3   3  15      204.58      152.96     26.68 o
   4   3  15      581.48      551.43     45.84 o
  -4   4  15        7.06       28.47     22.53 o
  -3   4  15      117.18      131.00     29.93 o
  -2   4  15      561.77      609.06     44.95 o
  -1   4  15      911.48      929.03     46.19 o
   0   4  15      774.04      733.78     46.96 o
   1   4  15     1714.44     1667.70     55.10 o
   2   4  15      471.81      502.31     35.00 o
   3   4  15      192.56      264.30     32.81 o
   4   4  15      125.22      121.36     27.12 o
  -4   5  15       74.01      125.20     32.11 o
  -3   5  15       70.97       81.60     23.57 o
  -2   5  15       61.35       73.57     21.08 o
  -1   5  15        0.42       20.80     20.28 o
   0   5  15       44.46       59.24     21.04 o
   1   5  15      122.85      147.29     21.15 o
   2   5  15      207.38      216.82     25.43 o
   3   5  15      476.44      492.59     80.93 o
   4   5  15      214.37      270.57     39.81 o
  -3   6  15       53.13       90.39     51.54 o
  -2   6  15      566.07      550.72     45.77 o
  -1   6  15      123.64      117.05     18.53 o
   0   6  15      352.52      358.12     30.57 o
   1   6  15      283.19      275.66     27.51 o
   2   6  15      364.37      380.59     38.26 o
   3   6  15       40.45       41.72     22.26 o
  -3   7  15       34.64       77.81     28.84 o
  -2   7  15        0.05       33.09     17.01 o
  -1   7  15       15.47       25.38     14.16 o
   0   7  15       44.32       78.79     17.76 o
   1   7  15       90.73       66.00     19.18 o
   2   7  15        8.15       18.40     19.43 o
   3   7  15      415.87      421.59     38.55 o
  -2   8  15      367.60      422.28     43.08 o
  -1   8  15       62.47       60.80     16.98 o
   0   8  15      484.61      488.09     37.72 o
   1   8  15        4.56       10.97     18.77 o
   2   8  15      391.47      418.83     37.71 o
  -2   9  15        7.26       17.59     20.78 o
  -1   9  15        0.81       11.13     18.73 o
   0   9  15      126.85       95.97     21.34 o
   1   9  15       36.42       28.72     28.92 o
   2   9  15       46.43       37.56     22.32 o
   0  10  15      333.03      370.76     32.48 o
  -2   0  16      396.58      327.96     66.04 o
   0   0  16      148.88      107.91     39.06 o
   2   0  16     1059.93     1086.79    103.89 o
   4   0  16      908.32      774.32     93.82 o
  -3   1  16      899.13      928.46     59.64 o
  -2   1  16      165.71      179.74     22.79 o
  -1   1  16      437.26      427.67     32.66 o
   0   1  16       40.16       41.45     22.64 o
   1   1  16     1146.81     1128.30     83.75 o
   2   1  16       29.37       30.08     17.94 o
   3   1  16       27.37       17.47     31.07 o
   4   1  16        6.67        1.76     18.25 o
  -4   2  16      281.05      297.17     62.01 o
  -3   2  16       11.71       64.83     35.84 o
  -2   2  16       99.61      120.01     19.61 o
  -1   2  16        0.34        7.03     14.10 o
   0   2  16        4.08        9.76     20.36 o
   1   2  16       68.60      117.97     29.61 o
   2   2  16      725.10      602.94     45.91 o
   3   2  16      184.44      175.86     33.72 o
   4   2  16      970.82      922.86     59.71 o
  -4   3  16       39.96       65.23     37.85 o
  -3   3  16      594.84      647.89     86.98 o
  -2   3  16      292.29      297.38     33.87 o
  -1   3  16      770.48      790.93     68.83 o
   0   3  16      418.51      441.19     46.54 o
   1   3  16      343.02      398.73     37.73 o
   2   3  16        1.86        6.11     13.39 o
   3   3  16       55.42       50.48     20.71 o
  -3   4  16        0.11        5.64     20.21 o
  -2   4  16       19.93       37.09     29.80 o
  -1   4  16       52.80       97.15     24.34 o
   0   4  16       14.01        1.78     17.99 o
   1   4  16      187.46      180.31     23.82 o
   2   4  16       88.89       57.20     17.52 o
   3   4  16      672.61      777.62     96.82 o
  -3   5  16      174.67      173.57     37.50 o
  -2   5  16      353.81      427.20     40.34 o
  -1   5  16      356.30      406.53     28.93 o
   0   5  16      873.64      888.44     52.71 o
   1   5  16       80.42       73.07     18.72 o
   2   5  16       64.89       39.19     22.24 o
   3   5  16       12.66       20.02     22.18 o
  -3   6  16        0.60       15.45     22.92 o
  -2   6  16        1.11       26.84     19.44 o
  -1   6  16        7.91      -12.26     12.26 o
   0   6  16        1.20       -7.28     14.74 o
   1   6  16      279.23      355.94     31.62 o
   2   6  16       11.76       12.69     17.91 o
   3   6  16      878.21      926.37    100.64 o
  -2   7  16      249.98      225.91     39.20 o
  -1   7  16       65.93       60.79     18.80 o
   0   7  16      641.76      666.41     63.46 o
   1   7  16      113.89       83.38     21.24 o
   2   7  16       43.15       48.80     21.68 o
  -1   8  16       62.54       50.31     23.10 o
   0   8  16        1.32       -0.59     18.27 o
   1   8  16      135.31      151.86     25.09 o
  -3   0  17      538.05      540.38     70.47 o
  -1   0  17     2204.70     2217.56    252.07 o
   1   0  17      117.52      141.34     45.10 o
   3   0  17       19.58       48.72     39.86 o
  -3   1  17        2.47       22.55     28.59 o
  -2   1  17      177.34      213.83     24.54 o
  -1   1  17        0.09       -8.18     14.64 o
   0   1  17      378.88      438.11     49.54 o
   1   1  17       21.56        3.27     19.93 o
   2   1  17      625.95      650.83     59.82 o
   3   1  17      110.14       71.47     27.99 o
  -3   2  17      490.64      651.11     85.36 o
  -2   2  17       46.22       65.15     22.50 o
  -1   2  17      899.06      951.44     81.02 o
   0   2  17       39.02       29.80     24.20 o
   1   2  17      302.87      281.88     42.26 o
   2   2  17       39.19       19.16     25.40 o
   3   2  17        0.04      -15.15     16.85 o
  -3   3  17       10.42       50.74     36.64 o
  -2   3  17        1.26       12.85     23.41 o
  -1   3  17       30.89       21.06     19.66 o
   0   3  17      191.50      194.08     65.63 o
   1   3  17      286.84      304.87     35.48 o
   2   3  17      485.85      527.53     38.40 o
   3   3  17      331.93      399.84     41.29 o
  -3   4  17      319.73      317.68     55.77 o
  -2   4  17      251.01      262.13     63.22 o
  -1   4  17      291.82      332.28     38.19 o
   0   4  17      164.94      169.10     23.84 o
   1   4  17      161.04      108.76     22.67 o
   2   4  17       53.10       57.02     22.10 o
   3   4  17        1.01      -17.55     17.55 o
  -2   5  17        0.27       22.76     19.98 o
  -1   5  17      120.02      176.21     27.04 o
   0   5  17       29.26       12.10     15.56 o
   1   5  17      511.45      548.72     46.44 o
   2   5  17      234.17      253.23     50.77 o
  -2   6  17      156.01      188.15     31.60 o
  -1   6  17       50.96       75.57     21.65 o
   0   6  17      469.23      490.42     35.19 o
   1   6  17       18.89       49.59     19.82 o
   2   6  17       26.82       58.17     24.05 o
  -1   7  17       62.47      104.45     27.04 o
   0   7  17        1.67      -15.37     15.37 o
   1   7  17      435.94      436.92     49.63 o
  -2   0  18      151.71      231.93     51.94 o
   0   0  18      782.34      789.22     93.82 o
   2   0  18     1186.85     1137.12    116.37 o
  -2   1  18        0.30       27.59     25.00 o
  -1   1  18      420.31      405.26     34.44 o
   0   1  18        9.80      -11.31     20.89 o
   1   1  18       10.55        8.47     23.48 o
   2   1  18        1.91       15.14     25.74 o
  -2   2  18      290.51      297.24     43.25 o
  -1   2  18       54.73       55.87     22.64 o
   0   2  18      515.43      532.44     65.03 o
   1   2  18      295.83      311.68     46.03 o
   2   2  18     1040.95     1103.36     82.38 o
  -2   3  18       18.64       52.13     27.73 o
  -1   3  18      392.75      522.95     46.19 o
   0   3  18       70.27       51.65     25.56 o
   1   3  18       29.75       19.69     18.95 o
   2   3  18        0.67      -10.28     18.77 o
  -2   4  18       36.95       20.73     20.06 o
  -1   4  18       49.07       52.38     24.53 o
   0   4  18      338.00      346.96     35.48 o
   1   4  18      477.19      468.25     38.03 o
   2   4  18      583.51      476.75     78.52 o
  -1   5  18      125.36      147.25     26.62 o
   0   5  18        0.45       -8.01     15.10 o
   1   5  18        1.26      -13.90     15.57 o
  -1   0  19       94.23      116.71     34.72 o
   1   0  19       55.15       62.01     43.49 o
  -1   1  19       17.99       38.13     23.39 o
   0   1  19      520.67      504.77     75.38 o
   1   1  19        3.71       15.07     27.17 o
  -1   2  19       53.56       93.50     27.32 o
   0   2  19        1.88      -22.20     41.87 o
   1   2  19       18.27       12.38     33.42 o
   0   3  19      386.36      406.78     51.82 o
 
